# Supplementary material for: Tetra­butyl­ammonium N-benzoyl-6-nitro-1,3-benzothia­zol-2-aminide
Source: Acta Crystallogr Sect E Struct Rep Online. 2010 Jul 10;66(Pt 8):o1970. doi: 10.1107/S1600536810026504 (PMC3007408; doi:10.1107/S1600536810026504)
Supplement: Supplementary file 1 [file e-66-o1970-sup1.cif]

##############################################################################
###                                                                        ###
###        Electronic paper (Acta Crystallographica Section E)             ###
###                                                                        ###
##############################################################################
#                                                                            #
# This CIF contains the data in a paper accepted for publication in Acta     #
# Crystallographica Section E. It conforms to the requirements of Notes      #
# for Authors for Section E, and has been peer reviewed under the auspices   #
# of the IUCr Commission on Journals.                                        #
#                                                                            #
# Full details of the Crystallographic Information File format               #
# are given in the paper "The Crystallographic Information File (CIF):       #
# a New Standard Archive File for Crystallography" by S. R. Hall, F. H.      #
# Allen and I. D. Brown [Acta Cryst. (1991), A47, 655-685].                  #
#                                                                            #
# The current version of the core CIF dictionary is obtainable from          #
# ftp://ftp.iucr.org/pub/cif_core.dic. The current version number is 2.4.    #
#                                                                            #
# Software is freely available for graphical display of the structure(s) in  #
# this CIF.  For information consult the CIF home page http://www.iucr.org/  #
# cif/home.html                                                              #
#                                                                            #
# This file may be used for bona fide research purposes within the           #
# scientific community so long as proper attribution is given to the journal # 
# article from which it was obtained.                                        #
#                                                                            #
##############################################################################
                                             
data_global
_audit_creation_method     SHELXL-97
_journal_date_recd_electronic     2010-06-01
_journal_date_accepted     2010-07-05
_journal_name_full     'Acta Crystallographica, Section E'
_journal_year     2010
_journal_volume     66
_journal_issue      8
_journal_page_first     o1970
_journal_page_last     o1970
_journal_paper_category     QO
_journal_coeditor_code     LX2157
_publ_contact_author_name     'Dr. Taek Hyeon Kim'
_publ_contact_author_address
; Department of Applied Chemistry,
  Chonnam National University,
  Gwangju 500-757,
  Republic of Korea
;
_publ_contact_author_email     thkim@chonnam.ac.kr
_publ_contact_author_fax     '82 62 530 1989'
_publ_contact_author_phone     '82 62 530 1891'
_publ_section_title
;
Tetrabutylammonium <i>N</i>-benzoyl-6-nitro-1,3-benzothiazol-2-aminide
;
loop_
    _publ_author_name
    _publ_author_footnote
    _publ_author_address
    'Nguyen, Quynh Pham Bao' .
; Department of Applied Chemistry,
  Chonnam National University,
  Gwangju 500-757,
  Republic of Korea
;
    'Kang, Sung Ok' .
; Department of Applied Chemistry,
  Chonnam National University,
  Gwangju 500-757,
  Republic of Korea
;
    'Kim, Taek Hyeon' .
; Department of Applied Chemistry,
  Chonnam National University,
  Gwangju 500-757,
  Republic of Korea
;
data_I
_chemical_name_systematic
;
Tetrabutylammonium <i>N</i>-benzoyl-6-nitro-1,3-benzothiazol-2-aminide
;
_chemical_name_common     ?
_chemical_formula_moiety     'C16 H36 N +, C14 H8 N3 O3 S -'
_chemical_formula_sum     'C30 H44 N4 O3 S'
_chemical_formula_structural     ?
_chemical_formula_analytical     ?
_chemical_formula_iupac     'C16 H36 N +, C14 H8 N3 O3 S -'
_chemical_formula_weight     540.75
_chemical_melting_point     ?
_symmetry_cell_setting     monoclinic
_symmetry_space_group_name_H-M     'C c'
_symmetry_space_group_name_Hall     'C -2yc'
loop_
    _symmetry_equiv_pos_as_xyz
    'x, y, z'
    'x, -y, z+1/2'
    'x+1/2, y+1/2, z'
    'x+1/2, -y+1/2, z+1/2'
_cell_length_a     7.9234(7)
_cell_length_b     25.059(2)
_cell_length_c     15.4916(14)
_cell_angle_alpha     90.00
_cell_angle_beta     97.699(2)
_cell_angle_gamma     90.00
_cell_volume     3048.2(5)
_cell_formula_units_Z     4
_cell_measurement_reflns_used     1597
_cell_measurement_theta_min     2.65
_cell_measurement_theta_max     19.44
_cell_measurement_temperature     223(2)
_exptl_crystal_description     'block'
_exptl_crystal_colour     'yellow'
_exptl_crystal_size_max     0.22
_exptl_crystal_size_mid     0.11
_exptl_crystal_size_min     0.10
_exptl_crystal_density_diffrn     1.178
_exptl_crystal_density_meas     ?
_exptl_crystal_density_method     'not measured'
_exptl_crystal_F_000     1168
_exptl_absorpt_coefficient_mu     0.142
_exptl_absorpt_correction_type     multi-scan
_exptl_absorpt_process_details     '(SADABS; Bruker, 2000)'
_exptl_absorpt_correction_T_min     0.979
_exptl_absorpt_correction_T_max     0.988
_exptl_special_details
;
;
_diffrn_ambient_temperature     223(2)
_diffrn_radiation_type     MoK\a
_diffrn_radiation_wavelength     0.71073
_diffrn_radiation_source     'fine-focus sealed tube'
_diffrn_radiation_monochromator     graphite
_diffrn_measurement_device_type     'Bruker SMART 1000 CCD'
_diffrn_measurement_method     '\f and \w scans'
_diffrn_detector_area_resol_mean     ?
_diffrn_reflns_number     11371
_diffrn_reflns_av_R_equivalents     0.0755
_diffrn_reflns_av_sigmaI/netI     0.1158
_diffrn_reflns_theta_min     2.10
_diffrn_reflns_theta_max     28.33
_diffrn_reflns_theta_full     28.33
_diffrn_measured_fraction_theta_max     0.995
_diffrn_measured_fraction_theta_full     0.995
_diffrn_reflns_limit_h_min     -9
_diffrn_reflns_limit_h_max     10
_diffrn_reflns_limit_k_min     -33
_diffrn_reflns_limit_k_max     29
_diffrn_reflns_limit_l_min     -19
_diffrn_reflns_limit_l_max     20
_diffrn_standards_number     0
_diffrn_standards_interval_count     0
_diffrn_standards_interval_time     0
_diffrn_standards_decay_%     0
_refine_special_details
;
Refinement of <i>F</i>^2^ against ALL reflections. The weighted <i>R</i>-factor
<i>wR</i> and goodness of fit <i>S</i> are based on <i>F</i>^2^, conventional
<i>R</i>-factors <i>R</i> are based on <i>F</i>, with <i>F</i> set to zero for
negative <i>F</i>^2^. The threshold expression of <i>F</i>^2^ >
\s(<i>F</i>^2^) is used only for calculating <i>R</i>-factors(gt) <i>etc</i>.
and is not relevant to the choice of reflections for refinement.
<i>R</i>-factors based on <i>F</i>^2^ are statistically about twice as large
as those based on <i>F</i>, and <i>R</i>- factors based on ALL data will be
even larger.
;
_reflns_number_total     5730
_reflns_number_gt     2547
_reflns_threshold_expression     I>2sigma(I)
_refine_ls_structure_factor_coef     Fsqd
_refine_ls_matrix_type     full
_refine_ls_R_factor_all     0.1744
_refine_ls_R_factor_gt     0.0687
_refine_ls_wR_factor_gt     0.1272
_refine_ls_wR_factor_ref     0.1694
_refine_ls_goodness_of_fit_ref     0.950
_refine_ls_restrained_S_all     0.950
_refine_ls_number_reflns     5730
_refine_ls_number_parameters     347
_refine_ls_number_restraints     2
_refine_ls_hydrogen_treatment     constr
_refine_ls_weighting_scheme     calc
_refine_ls_weighting_details
                 'calc w=1/[\s^2^(Fo^2^)+(0.0566P)^2^] where P=(Fo^2^+2Fc^2^)/3'
_atom_sites_solution_hydrogens     geom
_atom_sites_solution_primary     direct
_atom_sites_solution_secondary     difmap
_refine_ls_shift/su_max     ?
_refine_ls_shift/su_max_lt     0.001
_refine_ls_shift/su_mean     <0.001
_refine_diff_density_max     0.250
_refine_diff_density_min     -0.186
_refine_ls_extinction_method     none
_refine_ls_extinction_coef     ?
_refine_ls_abs_structure_details     'Flack (1983), 1908 Friedel pairs'
_refine_ls_abs_structure_Flack     0.08(12)
loop_
    _atom_type_symbol
    _atom_type_description
    _atom_type_scat_dispersion_real
    _atom_type_scat_dispersion_imag
    _atom_type_scat_source
    'C' 'C' 0.0033 0.0016
                         'International Tables Vol C Tables 4.2.6.8 and 6.1.1.4'
    'H' 'H' 0.0000 0.0000
                         'International Tables Vol C Tables 4.2.6.8 and 6.1.1.4'
    'N' 'N' 0.0061 0.0033
                         'International Tables Vol C Tables 4.2.6.8 and 6.1.1.4'
    'O' 'O' 0.0106 0.0060
                         'International Tables Vol C Tables 4.2.6.8 and 6.1.1.4'
    'S' 'S' 0.1246 0.1234
                         'International Tables Vol C Tables 4.2.6.8 and 6.1.1.4'
_computing_data_collection     'SMART (Bruker, 2000)'
_computing_cell_refinement     'SAINT (Bruker, 2000)'
_computing_data_reduction     'SAINT (Bruker, 2000)'
_computing_structure_solution     'SHELXS97 (Sheldrick, 2008)'
_computing_structure_refinement     'SHELXL97 (Sheldrick, 2008)'
_computing_molecular_graphics
                              'ORTEP-3 (Farrugia, 1997) and PLATON (Spek, 2009)'
_computing_publication_material     'SHELXL97 (Sheldrick, 2008)'
loop_
    _atom_site_type_symbol
    _atom_site_label
    _atom_site_fract_x
    _atom_site_fract_y
    _atom_site_fract_z
    _atom_site_U_iso_or_equiv
    _atom_site_adp_type
    _atom_site_calc_flag
    _atom_site_refinement_flags
    _atom_site_occupancy
    _atom_site_disorder_assembly
    _atom_site_disorder_group
    S S1 0.70508(16) 0.32664(5) 0.33449(9) 0.0502(4) Uani d . 1 . .
    O O1 0.6825(5) 0.22458(14) 0.3155(3) 0.0623(11) Uani d . 1 . .
    O O2 0.8146(9) 0.57535(19) 0.3706(4) 0.131(2) Uani d . 1 . .
    O O3 0.8142(7) 0.52224(19) 0.4779(4) 0.0984(16) Uani d . 1 . .
    N N1 0.6279(5) 0.26786(17) 0.1823(3) 0.0505(11) Uani d . 1 . .
    N N2 0.6516(5) 0.36006(18) 0.1718(3) 0.0521(11) Uani d . 1 . .
    N N3 0.7979(7) 0.5308(2) 0.3993(5) 0.0829(16) Uani d . 1 . .
    C C1 0.6094(7) 0.1727(2) 0.1884(4) 0.0573(15) Uani d . 1 . .
    C C2 0.6156(8) 0.1257(2) 0.2357(5) 0.0767(19) Uani d . 1 . .
    H H2 0.6405 0.1272 0.2967 0.092 Uiso calc R 1 . .
    C C3 0.5860(10) 0.0768(3) 0.1957(6) 0.102(3) Uani d . 1 . .
    H H3 0.5866 0.0454 0.2290 0.123 Uiso calc R 1 . .
    C C4 0.5553(9) 0.0746(3) 0.1050(7) 0.099(3) Uani d . 1 . .
    H H4 0.5379 0.0415 0.0767 0.119 Uiso calc R 1 . .
    C C5 0.5504(9) 0.1211(3) 0.0569(5) 0.088(2) Uani d . 1 . .
    H H5 0.5319 0.1197 -0.0043 0.106 Uiso calc R 1 . .
    C C6 0.5723(7) 0.1689(2) 0.0985(4) 0.0640(16) Uani d . 1 . .
    H H6 0.5621 0.2004 0.0652 0.077 Uiso calc R 1 . .
    C C7 0.6423(6) 0.2240(2) 0.2350(4) 0.0521(14) Uani d . 1 . .
    C C8 0.6573(6) 0.3158(2) 0.2190(3) 0.0472(14) Uani d . 1 . .
    C C9 0.7132(6) 0.3942(2) 0.3138(3) 0.0457(13) Uani d . 1 . .
    C C10 0.7471(7) 0.4359(2) 0.3727(4) 0.0544(14) Uani d . 1 . .
    H H10 0.7650 0.4295 0.4330 0.065 Uiso calc R 1 . .
    C C11 0.7536(7) 0.4870(2) 0.3401(4) 0.0628(17) Uani d . 1 . .
    C C12 0.7267(8) 0.4976(2) 0.2513(5) 0.0748(19) Uani d . 1 . .
    H H12 0.7319 0.5329 0.2311 0.090 Uiso calc R 1 . .
    C C13 0.6920(8) 0.4558(2) 0.1925(4) 0.0687(17) Uani d . 1 . .
    H H13 0.6745 0.4625 0.1322 0.082 Uiso calc R 1 . .
    C C14 0.6833(6) 0.4036(2) 0.2238(4) 0.0486(13) Uani d . 1 . .
    N N4 0.1005(5) 0.30363(16) 0.0850(3) 0.0481(10) Uani d . 1 . .
    C C15 0.2355(7) 0.3308(2) 0.0382(4) 0.0585(15) Uani d . 1 . .
    H H15A 0.3473 0.3244 0.0721 0.070 Uiso calc R 1 . .
    H H15B 0.2356 0.3136 -0.0185 0.070 Uiso calc R 1 . .
    C C16 0.2155(8) 0.3893(2) 0.0237(4) 0.080(2) Uani d . 1 . .
    H H16A 0.2158 0.4073 0.0799 0.096 Uiso calc R 1 . .
    H H16B 0.1058 0.3964 -0.0116 0.096 Uiso calc R 1 . .
    C C17 0.3571(8) 0.4115(3) -0.0218(5) 0.093(2) Uani d . 1 . .
    H H17A 0.3565 0.3932 -0.0777 0.111 Uiso calc R 1 . .
    H H17B 0.4665 0.4040 0.0137 0.111 Uiso calc R 1 . .
    C C18 0.3428(11) 0.4709(3) -0.0380(8) 0.179(5) Uani d . 1 . .
    H H18A 0.3498 0.4896 0.0173 0.268 Uiso calc R 1 . .
    H H18B 0.2345 0.4788 -0.0727 0.268 Uiso calc R 1 . .
    H H18C 0.4350 0.4826 -0.0689 0.268 Uiso calc R 1 . .
    C C19 0.0817(6) 0.3310(2) 0.1697(3) 0.0524(14) Uani d . 1 . .
    H H19A -0.0017 0.3112 0.1984 0.063 Uiso calc R 1 . .
    H H19B 0.0352 0.3668 0.1567 0.063 Uiso calc R 1 . .
    C C20 0.2431(7) 0.3364(2) 0.2329(4) 0.0604(15) Uani d . 1 . .
    H H20A 0.3298 0.3548 0.2044 0.073 Uiso calc R 1 . .
    H H20B 0.2866 0.3008 0.2503 0.073 Uiso calc R 1 . .
    C C21 0.2101(9) 0.3676(3) 0.3135(4) 0.0762(19) Uani d . 1 . .
    H H21A 0.1071 0.3534 0.3338 0.091 Uiso calc R 1 . .
    H H21B 0.3053 0.3615 0.3597 0.091 Uiso calc R 1 . .
    C C22 0.1894(11) 0.4244(3) 0.3004(6) 0.117(3) Uani d . 1 . .
    H H22A 0.2898 0.4389 0.2793 0.176 Uiso calc R 1 . .
    H H22B 0.1744 0.4413 0.3551 0.176 Uiso calc R 1 . .
    H H22C 0.0902 0.4311 0.2579 0.176 Uiso calc R 1 . .
    C C23 0.1534(6) 0.2459(2) 0.0986(4) 0.0578(15) Uani d . 1 . .
    H H23A 0.2673 0.2450 0.1322 0.069 Uiso calc R 1 . .
    H H23B 0.1620 0.2300 0.0415 0.069 Uiso calc R 1 . .
    C C24 0.0357(7) 0.21084(19) 0.1452(5) 0.0713(19) Uani d . 1 . .
    H H24A 0.0326 0.2249 0.2040 0.086 Uiso calc R 1 . .
    H H24B -0.0800 0.2128 0.1138 0.086 Uiso calc R 1 . .
    C C25 0.0915(9) 0.1527(3) 0.1516(6) 0.100(2) Uani d . 1 . .
    H H25A 0.2143 0.1517 0.1711 0.120 Uiso calc R 1 . .
    H H25B 0.0349 0.1355 0.1967 0.120 Uiso calc R 1 . .
    C C26 0.0580(11) 0.1222(3) 0.0743(6) 0.130(3) Uani d . 1 . .
    H H26A 0.1130 0.1388 0.0288 0.195 Uiso calc R 1 . .
    H H26B -0.0639 0.1207 0.0562 0.195 Uiso calc R 1 . .
    H H26C 0.1020 0.0864 0.0850 0.195 Uiso calc R 1 . .
    C C27 -0.0763(6) 0.3079(2) 0.0309(3) 0.0546(14) Uani d . 1 . .
    H H27A -0.1613 0.2942 0.0657 0.066 Uiso calc R 1 . .
    H H27B -0.1017 0.3457 0.0191 0.066 Uiso calc R 1 . .
    C C28 -0.0946(8) 0.2782(3) -0.0552(4) 0.095(2) Uani d . 1 . .
    H H28A 0.0029 0.2864 -0.0857 0.114 Uiso calc R 1 . .
    H H28B -0.0947 0.2397 -0.0441 0.114 Uiso calc R 1 . .
    C C29 -0.2574(10) 0.2935(3) -0.1122(5) 0.098(2) Uani d . 1 . .
    H H29A -0.2581 0.3323 -0.1199 0.117 Uiso calc R 1 . .
    H H29B -0.2560 0.2773 -0.1697 0.117 Uiso calc R 1 . .
    C C30 -0.4061(10) 0.2790(4) -0.0820(5) 0.132(3) Uani d . 1 . .
    H H30A -0.4054 0.2921 -0.0231 0.198 Uiso calc R 1 . .
    H H30B -0.4159 0.2404 -0.0824 0.198 Uiso calc R 1 . .
    H H30C -0.5021 0.2942 -0.1194 0.198 Uiso calc R 1 . .
loop_
    _atom_site_aniso_label
    _atom_site_aniso_U_11
    _atom_site_aniso_U_22
    _atom_site_aniso_U_33
    _atom_site_aniso_U_12
    _atom_site_aniso_U_13
    _atom_site_aniso_U_23
    S1 0.0514(8) 0.0594(7) 0.0391(7) 0.0010(8) 0.0035(6) 0.0034(7)
    O1 0.078(3) 0.066(2) 0.042(3) -0.003(2) 0.006(2) 0.003(2)
    O2 0.220(7) 0.058(3) 0.109(5) -0.020(3) 0.003(4) -0.002(3)
    O3 0.130(5) 0.089(3) 0.073(4) 0.000(3) 0.000(3) -0.023(3)
    N1 0.050(3) 0.059(3) 0.044(3) 0.003(2) 0.008(2) -0.001(2)
    N2 0.050(3) 0.062(3) 0.044(3) 0.002(2) 0.004(2) 0.006(2)
    N3 0.095(4) 0.071(4) 0.079(5) -0.004(3) -0.001(3) -0.008(4)
    C1 0.045(3) 0.065(4) 0.063(4) -0.001(3) 0.007(3) -0.001(4)
    C2 0.090(5) 0.054(4) 0.082(5) -0.015(3) -0.001(4) -0.008(4)
    C3 0.124(7) 0.068(5) 0.110(8) -0.012(4) 0.001(6) 0.006(5)
    C4 0.091(6) 0.097(6) 0.108(7) -0.029(5) 0.010(5) -0.031(6)
    C5 0.094(6) 0.096(5) 0.076(5) -0.016(4) 0.016(4) -0.030(5)
    C6 0.056(4) 0.074(4) 0.060(4) -0.004(3) 0.004(3) -0.012(4)
    C7 0.034(3) 0.066(4) 0.057(4) 0.002(3) 0.012(3) -0.001(3)
    C8 0.033(3) 0.069(4) 0.041(3) 0.006(3) 0.009(2) 0.005(3)
    C9 0.038(3) 0.059(3) 0.041(4) -0.003(3) 0.004(3) 0.001(3)
    C10 0.050(3) 0.063(4) 0.049(4) 0.005(3) 0.003(3) 0.002(3)
    C11 0.071(5) 0.052(3) 0.064(4) 0.000(3) 0.005(4) -0.011(4)
    C12 0.091(5) 0.062(4) 0.069(5) 0.007(3) 0.001(4) 0.014(4)
    C13 0.084(5) 0.061(4) 0.059(4) -0.003(3) 0.001(3) 0.010(3)
    C14 0.044(3) 0.054(3) 0.048(4) 0.007(3) 0.002(3) 0.008(3)
    N4 0.035(2) 0.068(3) 0.041(3) 0.004(2) 0.0049(19) -0.007(2)
    C15 0.048(3) 0.075(4) 0.054(4) -0.003(3) 0.011(3) -0.001(3)
    C16 0.061(4) 0.100(5) 0.081(5) 0.008(4) 0.017(4) 0.031(4)
    C17 0.057(4) 0.128(6) 0.089(6) -0.023(4) -0.002(4) 0.039(5)
    C18 0.107(8) 0.141(7) 0.284(15) -0.005(6) 0.013(8) 0.150(9)
    C19 0.044(3) 0.071(3) 0.043(3) 0.001(3) 0.007(3) -0.005(3)
    C20 0.049(3) 0.073(4) 0.058(4) -0.006(3) 0.003(3) -0.003(3)
    C21 0.064(4) 0.105(5) 0.056(5) -0.006(4) -0.003(3) -0.023(4)
    C22 0.101(6) 0.095(5) 0.154(10) -0.012(5) 0.011(6) -0.050(6)
    C23 0.038(3) 0.057(3) 0.076(4) 0.005(3) 0.000(3) -0.005(3)
    C24 0.051(4) 0.058(3) 0.103(6) -0.002(3) 0.004(4) 0.006(4)
    C25 0.079(5) 0.090(5) 0.127(8) 0.000(4) -0.003(5) 0.003(5)
    C26 0.134(8) 0.134(6) 0.111(8) 0.058(6) -0.027(6) -0.051(6)
    C27 0.038(3) 0.081(4) 0.044(3) 0.007(3) 0.000(2) -0.006(3)
    C28 0.058(4) 0.175(7) 0.048(4) 0.002(4) -0.008(3) -0.024(4)
    C29 0.094(6) 0.125(6) 0.067(5) -0.027(5) -0.014(4) -0.006(5)
    C30 0.069(5) 0.238(11) 0.084(6) 0.004(6) -0.012(4) -0.033(7)
_geom_special_details
;
All e.s.d.'s (except the e.s.d. in the dihedral angle between two l.s. planes)
are estimated using the full covariance matrix. The cell e.s.d.'s are taken
into account individually in the estimation of e.s.d.'s in distances, angles
and torsion angles; correlations between e.s.d.'s in cell parameters are only
used when they are defined by crystal symmetry. An approximate (isotropic)
treatment of cell e.s.d.'s is used for estimating e.s.d.'s involving l.s.
planes.
;
loop_
    _geom_bond_atom_site_label_1
    _geom_bond_atom_site_label_2
    _geom_bond_site_symmetry_2
    _geom_bond_distance
    _geom_bond_publ_flag
    S1 C9 . 1.725(5) ?
    S1 C8 . 1.799(5) ?
    O1 C7 . 1.245(6) ?
    O2 N3 . 1.216(7) ?
    O3 N3 . 1.226(7) ?
    N1 C8 . 1.335(6) ?
    N1 C7 . 1.365(7) ?
    N2 C8 . 1.327(6) ?
    N2 C14 . 1.360(7) ?
    N3 C11 . 1.441(7) ?
    C1 C2 . 1.383(8) ?
    C1 C6 . 1.388(8) ?
    C1 C7 . 1.480(7) ?
    C2 C3 . 1.380(8) ?
    C2 H2 . 0.9400 ?
    C3 C4 . 1.394(11) ?
    C3 H3 . 0.9400 ?
    C4 C5 . 1.380(10) ?
    C4 H4 . 0.9400 ?
    C5 C6 . 1.361(8) ?
    C5 H5 . 0.9400 ?
    C6 H6 . 0.9400 ?
    C9 C10 . 1.390(7) ?
    C9 C14 . 1.402(7) ?
    C10 C11 . 1.381(7) ?
    C10 H10 . 0.9400 ?
    C11 C12 . 1.388(8) ?
    C12 C13 . 1.394(8) ?
    C12 H12 . 0.9400 ?
    C13 C14 . 1.398(7) ?
    C13 H13 . 0.9400 ?
    N4 C19 . 1.505(6) ?
    N4 C23 . 1.513(6) ?
    N4 C15 . 1.531(6) ?
    N4 C27 . 1.537(6) ?
    C15 C16 . 1.487(7) ?
    C15 H15A . 0.9800 ?
    C15 H15B . 0.9800 ?
    C16 C17 . 1.509(8) ?
    C16 H16A . 0.9800 ?
    C16 H16B . 0.9800 ?
    C17 C18 . 1.511(9) ?
    C17 H17A . 0.9800 ?
    C17 H17B . 0.9800 ?
    C18 H18A . 0.9700 ?
    C18 H18B . 0.9700 ?
    C18 H18C . 0.9700 ?
    C19 C20 . 1.509(7) ?
    C19 H19A . 0.9800 ?
    C19 H19B . 0.9800 ?
    C20 C21 . 1.525(8) ?
    C20 H20A . 0.9800 ?
    C20 H20B . 0.9800 ?
    C21 C22 . 1.444(8) ?
    C21 H21A . 0.9800 ?
    C21 H21B . 0.9800 ?
    C22 H22A . 0.9700 ?
    C22 H22B . 0.9700 ?
    C22 H22C . 0.9700 ?
    C23 C24 . 1.530(7) ?
    C23 H23A . 0.9800 ?
    C23 H23B . 0.9800 ?
    C24 C25 . 1.521(8) ?
    C24 H24A . 0.9800 ?
    C24 H24B . 0.9800 ?
    C25 C26 . 1.415(10) ?
    C25 H25A . 0.9800 ?
    C25 H25B . 0.9800 ?
    C26 H26A . 0.9700 ?
    C26 H26B . 0.9700 ?
    C26 H26C . 0.9700 ?
    C27 C28 . 1.517(8) ?
    C27 H27A . 0.9800 ?
    C27 H27B . 0.9800 ?
    C28 C29 . 1.511(9) ?
    C28 H28A . 0.9800 ?
    C28 H28B . 0.9800 ?
    C29 C30 . 1.373(9) ?
    C29 H29A . 0.9800 ?
    C29 H29B . 0.9800 ?
    C30 H30A . 0.9700 ?
    C30 H30B . 0.9700 ?
    C30 H30C . 0.9700 ?
loop_
    _geom_angle_atom_site_label_1
    _geom_angle_atom_site_label_2
    _geom_angle_atom_site_label_3
    _geom_angle_site_symmetry_1
    _geom_angle_site_symmetry_3
    _geom_angle
    _geom_angle_publ_flag
    C9 S1 C8 . . 88.4(3) ?
    C8 N1 C7 . . 118.3(5) ?
    C8 N2 C14 . . 110.8(5) ?
    O2 N3 O3 . . 121.4(7) ?
    O2 N3 C11 . . 119.7(7) ?
    O3 N3 C11 . . 118.9(6) ?
    C2 C1 C6 . . 117.5(6) ?
    C2 C1 C7 . . 119.3(6) ?
    C6 C1 C7 . . 123.2(5) ?
    C3 C2 C1 . . 121.7(7) ?
    C3 C2 H2 . . 119.1 ?
    C1 C2 H2 . . 119.1 ?
    C2 C3 C4 . . 119.0(7) ?
    C2 C3 H3 . . 120.5 ?
    C4 C3 H3 . . 120.5 ?
    C5 C4 C3 . . 120.0(7) ?
    C5 C4 H4 . . 120.0 ?
    C3 C4 H4 . . 120.0 ?
    C6 C5 C4 . . 119.6(8) ?
    C6 C5 H5 . . 120.2 ?
    C4 C5 H5 . . 120.2 ?
    C5 C6 C1 . . 122.1(6) ?
    C5 C6 H6 . . 118.9 ?
    C1 C6 H6 . . 118.9 ?
    O1 C7 N1 . . 125.4(6) ?
    O1 C7 C1 . . 120.2(6) ?
    N1 C7 C1 . . 114.4(5) ?
    N2 C8 N1 . . 121.7(5) ?
    N2 C8 S1 . . 114.1(4) ?
    N1 C8 S1 . . 124.2(4) ?
    C10 C9 C14 . . 121.2(5) ?
    C10 C9 S1 . . 128.6(4) ?
    C14 C9 S1 . . 110.2(4) ?
    C11 C10 C9 . . 118.1(5) ?
    C11 C10 H10 . . 120.9 ?
    C9 C10 H10 . . 120.9 ?
    C10 C11 C12 . . 122.1(6) ?
    C10 C11 N3 . . 119.4(6) ?
    C12 C11 N3 . . 118.5(6) ?
    C11 C12 C13 . . 119.6(6) ?
    C11 C12 H12 . . 120.2 ?
    C13 C12 H12 . . 120.2 ?
    C12 C13 C14 . . 119.4(6) ?
    C12 C13 H13 . . 120.3 ?
    C14 C13 H13 . . 120.3 ?
    N2 C14 C13 . . 123.9(5) ?
    N2 C14 C9 . . 116.5(5) ?
    C13 C14 C9 . . 119.6(6) ?
    C19 N4 C23 . . 111.9(4) ?
    C19 N4 C15 . . 111.5(4) ?
    C23 N4 C15 . . 107.1(4) ?
    C19 N4 C27 . . 104.7(4) ?
    C23 N4 C27 . . 111.0(4) ?
    C15 N4 C27 . . 110.7(4) ?
    C16 C15 N4 . . 116.3(4) ?
    C16 C15 H15A . . 108.2 ?
    N4 C15 H15A . . 108.2 ?
    C16 C15 H15B . . 108.2 ?
    N4 C15 H15B . . 108.2 ?
    H15A C15 H15B . . 107.4 ?
    C15 C16 C17 . . 111.3(5) ?
    C15 C16 H16A . . 109.4 ?
    C17 C16 H16A . . 109.4 ?
    C15 C16 H16B . . 109.4 ?
    C17 C16 H16B . . 109.4 ?
    H16A C16 H16B . . 108.0 ?
    C16 C17 C18 . . 113.4(6) ?
    C16 C17 H17A . . 108.9 ?
    C18 C17 H17A . . 108.9 ?
    C16 C17 H17B . . 108.9 ?
    C18 C17 H17B . . 108.9 ?
    H17A C17 H17B . . 107.7 ?
    C17 C18 H18A . . 109.5 ?
    C17 C18 H18B . . 109.5 ?
    H18A C18 H18B . . 109.5 ?
    C17 C18 H18C . . 109.5 ?
    H18A C18 H18C . . 109.5 ?
    H18B C18 H18C . . 109.5 ?
    N4 C19 C20 . . 115.6(4) ?
    N4 C19 H19A . . 108.4 ?
    C20 C19 H19A . . 108.4 ?
    N4 C19 H19B . . 108.4 ?
    C20 C19 H19B . . 108.4 ?
    H19A C19 H19B . . 107.4 ?
    C19 C20 C21 . . 110.7(5) ?
    C19 C20 H20A . . 109.5 ?
    C21 C20 H20A . . 109.5 ?
    C19 C20 H20B . . 109.5 ?
    C21 C20 H20B . . 109.5 ?
    H20A C20 H20B . . 108.1 ?
    C22 C21 C20 . . 114.8(6) ?
    C22 C21 H21A . . 108.6 ?
    C20 C21 H21A . . 108.6 ?
    C22 C21 H21B . . 108.6 ?
    C20 C21 H21B . . 108.6 ?
    H21A C21 H21B . . 107.5 ?
    C21 C22 H22A . . 109.5 ?
    C21 C22 H22B . . 109.5 ?
    H22A C22 H22B . . 109.5 ?
    C21 C22 H22C . . 109.5 ?
    H22A C22 H22C . . 109.5 ?
    H22B C22 H22C . . 109.5 ?
    N4 C23 C24 . . 116.1(4) ?
    N4 C23 H23A . . 108.3 ?
    C24 C23 H23A . . 108.3 ?
    N4 C23 H23B . . 108.3 ?
    C24 C23 H23B . . 108.3 ?
    H23A C23 H23B . . 107.4 ?
    C25 C24 C23 . . 113.0(5) ?
    C25 C24 H24A . . 109.0 ?
    C23 C24 H24A . . 109.0 ?
    C25 C24 H24B . . 109.0 ?
    C23 C24 H24B . . 109.0 ?
    H24A C24 H24B . . 107.8 ?
    C26 C25 C24 . . 116.2(7) ?
    C26 C25 H25A . . 108.2 ?
    C24 C25 H25A . . 108.2 ?
    C26 C25 H25B . . 108.2 ?
    C24 C25 H25B . . 108.2 ?
    H25A C25 H25B . . 107.4 ?
    C25 C26 H26A . . 109.5 ?
    C25 C26 H26B . . 109.5 ?
    H26A C26 H26B . . 109.5 ?
    C25 C26 H26C . . 109.5 ?
    H26A C26 H26C . . 109.5 ?
    H26B C26 H26C . . 109.5 ?
    C28 C27 N4 . . 114.7(4) ?
    C28 C27 H27A . . 108.6 ?
    N4 C27 H27A . . 108.6 ?
    C28 C27 H27B . . 108.6 ?
    N4 C27 H27B . . 108.6 ?
    H27A C27 H27B . . 107.6 ?
    C29 C28 C27 . . 111.3(6) ?
    C29 C28 H28A . . 109.4 ?
    C27 C28 H28A . . 109.4 ?
    C29 C28 H28B . . 109.4 ?
    C27 C28 H28B . . 109.4 ?
    H28A C28 H28B . . 108.0 ?
    C30 C29 C28 . . 116.0(7) ?
    C30 C29 H29A . . 108.3 ?
    C28 C29 H29A . . 108.3 ?
    C30 C29 H29B . . 108.3 ?
    C28 C29 H29B . . 108.3 ?
    H29A C29 H29B . . 107.4 ?
    C29 C30 H30A . . 109.5 ?
    C29 C30 H30B . . 109.5 ?
    H30A C30 H30B . . 109.5 ?
    C29 C30 H30C . . 109.5 ?
    H30A C30 H30C . . 109.5 ?
    H30B C30 H30C . . 109.5 ?
loop_
    _geom_torsion_atom_site_label_1
    _geom_torsion_atom_site_label_2
    _geom_torsion_atom_site_label_3
    _geom_torsion_atom_site_label_4
    _geom_torsion_site_symmetry_1
    _geom_torsion_site_symmetry_2
    _geom_torsion_site_symmetry_3
    _geom_torsion_site_symmetry_4
    _geom_torsion
    _geom_torsion_publ_flag
    C6 C1 C2 C3 . . . . -0.1(9) ?
    C7 C1 C2 C3 . . . . -179.9(6) ?
    C1 C2 C3 C4 . . . . 2.4(11) ?
    C2 C3 C4 C5 . . . . -1.7(12) ?
    C3 C4 C5 C6 . . . . -1.3(11) ?
    C4 C5 C6 C1 . . . . 3.7(10) ?
    C2 C1 C6 C5 . . . . -3.0(8) ?
    C7 C1 C6 C5 . . . . 176.9(5) ?
    C8 N1 C7 O1 . . . . -0.6(7) ?
    C8 N1 C7 C1 . . . . -179.3(4) ?
    C2 C1 C7 O1 . . . . 3.1(8) ?
    C6 C1 C7 O1 . . . . -176.7(5) ?
    C2 C1 C7 N1 . . . . -178.1(5) ?
    C6 C1 C7 N1 . . . . 2.0(7) ?
    C14 N2 C8 N1 . . . . 179.1(4) ?
    C14 N2 C8 S1 . . . . -0.3(5) ?
    C7 N1 C8 N2 . . . . 177.6(4) ?
    C7 N1 C8 S1 . . . . -3.1(6) ?
    C9 S1 C8 N2 . . . . 0.8(4) ?
    C9 S1 C8 N1 . . . . -178.5(4) ?
    C8 S1 C9 C10 . . . . -179.7(5) ?
    C8 S1 C9 C14 . . . . -1.0(4) ?
    C14 C9 C10 C11 . . . . -1.2(8) ?
    S1 C9 C10 C11 . . . . 177.3(4) ?
    C9 C10 C11 C12 . . . . 0.4(8) ?
    C9 C10 C11 N3 . . . . -176.5(5) ?
    O2 N3 C11 C10 . . . . 175.3(6) ?
    O3 N3 C11 C10 . . . . -6.4(9) ?
    O2 N3 C11 C12 . . . . -1.7(9) ?
    O3 N3 C11 C12 . . . . 176.6(6) ?
    C10 C11 C12 C13 . . . . -0.1(9) ?
    N3 C11 C12 C13 . . . . 176.9(6) ?
    C11 C12 C13 C14 . . . . 0.5(9) ?
    C8 N2 C14 C13 . . . . 177.6(5) ?
    C8 N2 C14 C9 . . . . -0.6(6) ?
    C12 C13 C14 N2 . . . . -179.4(5) ?
    C12 C13 C14 C9 . . . . -1.3(8) ?
    C10 C9 C14 N2 . . . . 179.9(5) ?
    S1 C9 C14 N2 . . . . 1.2(6) ?
    C10 C9 C14 C13 . . . . 1.7(8) ?
    S1 C9 C14 C13 . . . . -177.1(4) ?
    C19 N4 C15 C16 . . . . -53.1(6) ?
    C23 N4 C15 C16 . . . . -175.8(5) ?
    C27 N4 C15 C16 . . . . 63.1(6) ?
    N4 C15 C16 C17 . . . . 179.3(6) ?
    C15 C16 C17 C18 . . . . -179.9(7) ?
    C23 N4 C19 C20 . . . . 64.5(5) ?
    C15 N4 C19 C20 . . . . -55.4(6) ?
    C27 N4 C19 C20 . . . . -175.2(5) ?
    N4 C19 C20 C21 . . . . 176.5(5) ?
    C19 C20 C21 C22 . . . . -74.8(7) ?
    C19 N4 C23 C24 . . . . 57.3(6) ?
    C15 N4 C23 C24 . . . . 179.7(5) ?
    C27 N4 C23 C24 . . . . -59.3(6) ?
    N4 C23 C24 C25 . . . . 176.6(5) ?
    C23 C24 C25 C26 . . . . -75.7(8) ?
    C19 N4 C27 C28 . . . . -174.3(5) ?
    C23 N4 C27 C28 . . . . -53.4(6) ?
    C15 N4 C27 C28 . . . . 65.4(6) ?
    N4 C27 C28 C29 . . . . -168.3(5) ?
    C27 C28 C29 C30 . . . . -65.9(9) ?
loop_
    _geom_hbond_atom_site_label_D
    _geom_hbond_atom_site_label_H
    _geom_hbond_atom_site_label_A
    _geom_hbond_site_symmetry_A
    _geom_hbond_distance_DH
    _geom_hbond_distance_HA
    _geom_hbond_distance_DA
    _geom_hbond_angle_DHA
    C28 H28A O1 4_454 0.98 2.24 3.166(8) 156.5
    C29 H29A O2 2_464 0.98 2.39 3.353(9) 165.8
