# Supplementary material for: Tetra­butyl­ammonium N-benzoyl-6-nitro-1,3-benzothia­zol-2-aminide
Source: Acta Crystallogr Sect E Struct Rep Online. 2010 Jul 10;66(Pt 8):o1970. doi: 10.1107/S1600536810026504 (PMC3007408; doi:10.1107/S1600536810026504)
Supplement: Supplementary file 2 [file e-66-o1970-Isup2.hkl]

# 
# h,k,l, Fc-squared, Fo-squared, sigma(Fo-squared) and status flag 
# 
data_I
_shelx_title ' KSO-ma in Cc' 
_shelx_refln_list_code          4 
_shelx_F_calc_maximum      479.90 
_exptl_crystal_F_000      1168.00 
_reflns_d_resolution_high  0.7488 
 
loop_ 
 _symmetry_equiv_pos_as_xyz 
 'x, y, z' 
 'x, -y, z+1/2' 
 'x+1/2, y+1/2, z' 
 'x+1/2, -y+1/2, z+1/2' 
 
_cell_length_a     7.9234 
_cell_length_b    25.0589 
_cell_length_c    15.4916 
_cell_angle_alpha  90.000 
_cell_angle_beta   97.699 
_cell_angle_gamma  90.000 
 
_shelx_F_squared_multiplier     1.000 
 
loop_ 
 _refln_index_h 
 _refln_index_k 
 _refln_index_l 
 _refln_F_squared_calc 
 _refln_F_squared_meas 
 _refln_F_squared_sigma 
 _refln_observed_status 
   3   1 -19       44.49      213.67     89.61 o 
   5   1 -19       14.67       15.19    105.69 o 
   4   2 -19       25.16       -9.50     47.74 o 
   3   3 -19        3.10        0.00     71.22 o 
   5   3 -19        0.16       39.45     62.53 o 
   4   4 -19       48.95      101.66     57.96 o 
   5   5 -19       73.47      131.65     68.18 o 
   4   6 -19        1.18       27.57     73.52 o 
   4   8 -19       30.62       87.31     96.50 o 
   4   0 -18       11.26      -62.03     62.03 o 
   6   0 -18       10.42       64.33     82.71 o 
   3   1 -18       35.17      137.20     74.67 o 
   5   1 -18       11.98       -5.07     54.10 o 
   4   2 -18       24.04       21.38     74.67 o 
   6   2 -18       23.21       62.34     98.80 o 
   3   3 -18      208.46      229.02     67.71 o 
   5   3 -18       79.44      139.59     58.88 o 
   4   4 -18        6.05      -21.83     51.70 o 
   6   4 -18        6.83       38.13     61.28 o 
   3   5 -18       69.06       43.65     71.22 o 
   5   5 -18       18.68       -3.45     51.99 o 
   4   6 -18       65.81      167.10     60.05 o 
   6   6 -18       41.88       58.64    156.24 o 
   5   7 -18       13.28      -29.32     53.97 o 
   4   8 -18       51.93      183.81     89.61 o 
   5   9 -18       26.59      -68.93     68.93 o 
   4  10 -18       13.96       -2.30     71.22 o 
   5  11 -18       21.18        9.19     80.42 o 
   3   1 -17        8.12        0.00     47.11 o 
   5   1 -17       19.69        1.23     48.66 o 
   7   1 -17       18.58       24.12     60.11 o 
   4   2 -17       18.09       -7.64     49.40 o 
   6   2 -17        0.18        7.36     47.41 o 
   3   3 -17       19.72        5.58     45.14 o 
   5   3 -17       40.67       41.59     55.61 o 
   7   3 -17       33.78       43.47     60.05 o 
   4   4 -17      221.03      197.70     68.00 o 
   6   4 -17       30.41       69.03    103.39 o 
   3   5 -17      164.18      166.57     58.22 o 
   5   5 -17       47.60       68.21     56.79 o 
   4   6 -17       54.14      107.05     51.31 o 
   6   6 -17       31.08       59.49     60.89 o 
   3   7 -17      100.26      113.46     52.63 o 
   5   7 -17       33.84        4.45     50.29 o 
   4   8 -17       29.16       55.14     47.91 o 
   6   8 -17       31.07      116.41     91.90 o 
   5   9 -17        5.72       45.95     78.12 o 
   4  10 -17       97.73      156.24     91.90 o 
   6  10 -17       21.16      -34.46     82.71 o 
   5  11 -17        2.54       34.46     78.12 o 
   4  12 -17       44.91       87.31     82.71 o 
   5  13 -17       23.96      -25.27     71.22 o 
   2   0 -16       39.76      -27.57     45.95 o 
   4   0 -16      103.68      117.18     78.12 o 
   6   0 -16       59.74       20.68     78.12 o 
   3   1 -16        1.69       44.08     39.58 o 
   5   1 -16       15.32       59.82     45.40 o 
   7   1 -16        8.44      -49.66     49.66 o 
   2   2 -16        3.27      -30.52     37.91 o 
   4   2 -16       39.36       79.69     48.25 o 
   6   2 -16       71.78      117.21     59.15 o 
   3   3 -16       51.96       42.27     43.03 o 
   5   3 -16       11.80       17.31     52.84 o 
   7   3 -16        2.54       62.10     56.24 o 
   2   4 -16       14.21       85.01     57.44 o 
   4   4 -16       32.49      124.51     50.69 o 
   6   4 -16       16.00      -39.22     44.71 o 
   3   5 -16      165.13      179.01     53.54 o 
   5   5 -16       62.59       68.93     53.61 o 
   7   5 -16        1.90       -2.04     56.30 o 
   2   6 -16      184.64      202.19     80.42 o 
   4   6 -16      139.55      175.60     60.91 o 
   6   6 -16       76.96      188.46     63.30 o 
   3   7 -16        8.89       27.77     37.53 o 
   5   7 -16       44.72       49.92     47.74 o 
   7   7 -16       48.32      133.59     61.16 o 
   4   8 -16      100.96      115.99     51.31 o 
   6   8 -16       37.34      133.01     64.33 o 
   3   9 -16       30.03       32.17     66.63 o 
   5   9 -16        1.72       70.08     48.66 o 
   7   9 -16       48.90       73.80     59.85 o 
   4  10 -16       27.72       55.14     71.22 o 
   6  10 -16       27.10      -51.70     51.70 o 
   5  11 -16        3.03       16.08     57.44 o 
   4  12 -16      127.40        9.19     52.84 o 
   6  12 -16       81.79      -66.63     66.63 o 
   5  13 -16        2.47       78.12     62.03 o 
   4  14 -16       84.57      -34.46     55.14 o 
   6  14 -16       27.03      -68.93     68.93 o 
   5  15 -16        1.75       55.14     64.33 o 
   5  17 -16        0.97      -11.49     73.52 o 
   3   1 -15      386.78      357.24     69.35 o 
   5   1 -15       73.26       47.94    112.58 o 
   7   1 -15       64.64      103.63     55.17 o 
   2   2 -15        6.79       32.73     33.28 o 
   4   2 -15        0.29       34.10     35.63 o 
   6   2 -15       11.90       83.38     96.50 o 
   8   2 -15        0.95      -36.89     55.61 o 
   3   3 -15       80.70       27.57     37.37 o 
   5   3 -15       52.11       33.47     41.40 o 
   7   3 -15        4.17      -27.42     49.53 o 
   2   4 -15      176.59      242.88     59.15 o 
   4   4 -15       14.71       26.42     38.99 o 
   6   4 -15       65.65       15.25     44.13 o 
   8   4 -15       16.49       70.92     60.72 o 
   3   5 -15       62.45      107.99     57.44 o 
   5   5 -15       31.66       62.33     44.66 o 
   7   5 -15       29.44       48.43     50.69 o 
   2   6 -15      138.73      121.77     66.63 o 
   4   6 -15       57.58       53.49     39.08 o 
   6   6 -15       35.28       16.08     55.14 o 
   3   7 -15      283.19      305.75     94.20 o 
   5   7 -15       74.89       64.30     64.33 o 
   7   7 -15       28.00       62.43    111.43 o 
   2   8 -15       22.69      -45.95     45.95 o 
   4   8 -15      125.20      160.66     53.97 o 
   6   8 -15       83.66       62.38     53.32 o 
   3   9 -15        1.27       19.68     37.26 o 
   5   9 -15       71.45       73.52     48.74 o 
   7   9 -15       11.09       38.23     51.91 o 
   4  10 -15       22.24       56.87     45.40 o 
   6  10 -15       28.05      -25.77     40.83 o 
   3  11 -15       43.29       85.01     59.74 o 
   5  11 -15       25.59       36.76     47.03 o 
   7  11 -15       19.17      -48.66     48.66 o 
   4  12 -15       23.49       20.68     64.33 o 
   6  12 -15       31.75       52.84     71.22 o 
   5  13 -15       22.22      -13.79     52.84 o 
   4  14 -15       78.56      -22.98     57.44 o 
   6  14 -15       10.28        2.30     68.93 o 
   5  15 -15        4.25      -42.21     70.08 o 
   4  16 -15       53.51       -9.19     52.84 o 
   6  16 -15       20.68      -32.68    139.00 o 
   5  17 -15       48.07      -45.40     45.40 o 
   4  18 -15        9.92      -36.76     66.63 o 
   5  19 -15       48.61       31.80     81.56 o 
   4  20 -15        9.15       16.08     78.12 o 
   3  21 -15       22.61      -32.17     68.93 o 
   2   0 -14     1040.38     1174.06    140.15 o 
   4   0 -14      465.68      420.46    112.58 o 
   6   0 -14        1.80        6.89     55.14 o 
   8   0 -14       28.18      -13.79     71.22 o 
   3   1 -14       62.40       75.29     41.40 o 
   5   1 -14       25.56       66.99     48.25 o 
   7   1 -14       18.95       66.29     72.37 o 
   2   2 -14      155.22      215.97     55.24 o 
   4   2 -14      352.71      323.23     67.31 o 
   6   2 -14       21.81       11.82     39.78 o 
   8   2 -14       16.15        4.52     49.66 o 
   3   3 -14      151.41      148.03    106.84 o 
   5   3 -14      103.98      104.13     50.29 o 
   7   3 -14      105.36      198.09     90.75 o 
   2   4 -14       59.12       74.57     36.94 o 
   4   4 -14       29.03      -33.28     33.28 o 
   6   4 -14       18.47       42.98     41.21 o 
   8   4 -14       17.72       10.78     52.33 o 
   3   5 -14       39.31       58.59     36.94 o 
   5   5 -14       13.24       15.69     63.18 o 
   7   5 -14       25.65       51.30     46.78 o 
   2   6 -14      444.09      525.83     76.69 o 
   4   6 -14      149.42      105.18     47.41 o 
   6   6 -14        2.54      -31.86     36.31 o 
   8   6 -14       22.77       46.24     50.78 o 
   3   7 -14      232.69      238.52    130.96 o 
   5   7 -14      220.00      389.57     74.73 o 
   7   7 -14       73.74       53.16     44.16 o 
   2   8 -14      171.45      140.15     55.14 o 
   4   8 -14       78.94       89.40     45.26 o 
   6   8 -14        8.17      -32.12     39.08 o 
   8   8 -14       28.43      -14.01     50.29 o 
   3   9 -14       34.23       77.45     42.15 o 
   5   9 -14      376.04      453.98     81.45 o 
   7   9 -14      222.36       94.20    174.62 o 
   4  10 -14      137.74      165.10     51.31 o 
   6  10 -14       47.95       48.53     63.18 o 
   3  11 -14       63.10       39.06     59.74 o 
   5  11 -14      223.77      107.18     85.01 o 
   7  11 -14       59.95       64.03     96.50 o 
   4  12 -14       37.73      112.58     68.93 o 
   6  12 -14       13.36       -6.48     40.23 o 
   3  13 -14       12.95      -45.95     45.95 o 
   5  13 -14       48.24       48.29     45.40 o 
   7  13 -14       21.44       21.12     50.29 o 
   4  14 -14        9.43        9.73     41.40 o 
   6  14 -14        9.06        1.86     48.25 o 
   5  15 -14       27.45      -23.95     41.40 o 
   7  15 -14       11.48        9.19     75.82 o 
   4  16 -14       12.81       34.17     43.60 o 
   6  16 -14        0.49       17.93     49.53 o 
   3  17 -14       57.50      -27.57     52.84 o 
   5  17 -14       42.13       46.41     48.41 o 
   4  18 -14       10.14        2.30     64.33 o 
   6  18 -14        4.32      -88.46     88.46 o 
   3  19 -14       18.66      -50.55     57.44 o 
   5  19 -14        4.10       63.27     51.16 o 
   2  20 -14       74.12       89.61     73.52 o 
   4  20 -14       14.29      -62.03     62.03 o 
   3  21 -14        4.62      -57.44     57.44 o 
   2  22 -14       25.14      -29.87     64.33 o 
   4  22 -14       17.67      -11.49     75.82 o 
   3  23 -14       13.18      -66.63     68.93 o 
   2  24 -14       19.11      -52.84     78.12 o 
   1   1 -13      213.77      287.20     78.12 o 
   3   1 -13       22.25       -8.83     30.74 o 
   5   1 -13      458.40      797.35     99.94 o 
   7   1 -13       71.88       42.67     47.10 o 
   9   1 -13       36.47       24.99     58.49 o 
   2   2 -13      325.38      340.91    120.62 o 
   4   2 -13      179.49      214.77     56.84 o 
   6   2 -13       46.21       98.80     49.66 o 
   8   2 -13       22.21       62.03     52.33 o 
   1   3 -13      125.88      151.64     50.55 o 
   3   3 -13       15.16       93.48     38.89 o 
   5   3 -13       93.31      106.05     46.11 o 
   7   3 -13       14.12       12.57     42.48 o 
   2   4 -13      199.22      182.74     44.66 o 
   4   4 -13      341.16      352.92     70.32 o 
   6   4 -13       42.71       63.82     56.29 o 
   8   4 -13        7.97       28.88     71.22 o 
   1   5 -13       82.98       82.71     45.95 o 
   3   5 -13       53.79        8.33     40.21 o 
   5   5 -13       43.75       88.06     42.15 o 
   7   5 -13       28.95       64.02     86.16 o 
   2   6 -13      205.84      178.82     53.99 o 
   4   6 -13      318.05      306.67     61.81 o 
   6   6 -13       13.38      -11.82     38.60 o 
   8   6 -13        3.19      -10.55     46.28 o 
   1   7 -13      689.02      703.06     91.90 o 
   3   7 -13      156.37      164.55     48.25 o 
   5   7 -13      244.05      234.54     62.41 o 
   7   7 -13      129.10      110.60     62.03 o 
   2   8 -13      470.84      440.55     67.33 o 
   4   8 -13      334.07      279.25     62.41 o 
   6   8 -13      156.76      175.88     57.52 o 
   8   8 -13       50.07      111.75    175.76 o 
   1   9 -13      118.26       98.80     50.55 o 
   3   9 -13      320.98      346.01     62.05 o 
   5   9 -13      104.31      133.95     39.16 o 
   7   9 -13       39.32       57.13     42.15 o 
   2  10 -13      461.04      590.48    103.39 o 
   4  10 -13      269.63      264.29     60.13 o 
   6  10 -13      120.95      119.94     51.91 o 
   8  10 -13       72.11       50.51     53.97 o 
   3  11 -13       29.60      -16.64     49.40 o 
   5  11 -13       35.06       88.80     37.51 o 
   7  11 -13       40.76       37.58     95.35 o 
   4  12 -13      363.24      340.66     54.90 o 
   6  12 -13      129.83       87.59     39.82 o 
   8  12 -13       21.67      -51.16     51.16 o 
   3  13 -13       33.18       56.27     39.78 o 
   5  13 -13      137.59      102.70     37.83 o 
   7  13 -13      111.81       89.81     89.61 o 
   4  14 -13       14.14      -45.95     49.40 o 
   6  14 -13        5.45       92.72     40.04 o 
   3  15 -13        3.30       50.55     59.74 o 
   5  15 -13        4.36      -27.47     37.95 o 
   7  15 -13        4.40       78.12     75.82 o 
   2  16 -13       13.52       13.79     50.55 o 
   4  16 -13        6.68       -9.19     39.58 o 
   6  16 -13       16.79      -40.52     40.52 o 
   3  17 -13       28.40       22.98     55.14 o 
   5  17 -13        1.10      -38.59     38.59 o 
   7  17 -13        0.09      -48.25     80.42 o 
   2  18 -13       16.74      -48.25     48.25 o 
   4  18 -13       14.78       -4.95     42.15 o 
   6  18 -13       11.07        1.53     51.16 o 
   3  19 -13       95.21      261.92    110.28 o 
   5  19 -13       29.59       71.41     60.89 o 
   2  20 -13        2.07      151.64     78.12 o 
   4  20 -13        4.07       -6.89     64.33 o 
   6  20 -13        4.98       92.41     62.15 o 
   1  21 -13       87.86       82.71     73.52 o 
   3  21 -13       66.64      206.78    107.99 o 
   5  21 -13       24.68        9.91     70.08 o 
   2  22 -13       37.06       82.71     78.12 o 
   4  22 -13       12.35      -45.95     64.33 o 
   1  23 -13       60.92       82.71     62.03 o 
   3  23 -13        4.18      -62.03     62.03 o 
   2  24 -13       15.60      -62.03     62.03 o 
   4  24 -13       20.05       71.22     85.01 o 
   1  25 -13       21.45        0.00     64.33 o 
   3  25 -13       12.13      160.83     89.61 o 
   2   0 -12      326.52      450.33     96.50 o 
   4   0 -12       62.53      124.07     64.33 o 
   6   0 -12      292.13      556.01    126.37 o 
   8   0 -12      130.01      275.71     96.50 o 
   1   1 -12      160.24      243.91     46.11 o 
   3   1 -12      103.54       65.86     37.91 o 
   5   1 -12       57.25       47.02     36.31 o 
   7   1 -12       30.61       39.52     60.89 o 
   9   1 -12       18.27       -4.60     74.67 o 
   2   2 -12      520.90      537.54     71.43 o 
   4   2 -12       92.69       99.61     67.78 o 
   6   2 -12       56.00       43.65     37.37 o 
   8   2 -12       46.57      -36.49     40.52 o 
   1   3 -12      499.14      606.59     67.89 o 
   3   3 -12      644.73      562.38     67.89 o 
   5   3 -12      232.40      220.79     58.42 o 
   7   3 -12       41.46       86.30     51.91 o 
   9   3 -12       13.68      -24.94     49.12 o 
   2   4 -12       13.70       58.21     28.71 o 
   4   4 -12       47.68       70.08     38.89 o 
   6   4 -12        4.63       16.23     37.95 o 
   8   4 -12        3.58       59.47     40.76 o 
   1   5 -12      169.90      211.38     59.74 o 
   3   5 -12      150.79      186.63     45.49 o 
   5   5 -12      179.22      162.19     50.11 o 
   7   5 -12       41.89       73.64     57.44 o 
   9   5 -12        2.45       30.87     54.63 o 
   2   6 -12      374.49      390.62     60.72 o 
   4   6 -12       33.84       19.30     36.31 o 
   6   6 -12      141.56      156.57     49.53 o 
   8   6 -12       76.12       49.91    124.07 o 
   1   7 -12      405.15      227.46     62.03 o 
   3   7 -12      299.50      436.11     67.29 o 
   5   7 -12      178.56      244.31     49.10 o 
   7   7 -12       11.87      -33.09     33.09 o 
   9   7 -12        3.46        8.42     51.00 o 
   2   8 -12       58.41       63.35     33.09 o 
   4   8 -12        6.65      -17.21     22.97 o 
   6   8 -12      205.47      312.47     68.00 o 
   8   8 -12       97.36       91.36     91.90 o 
   1   9 -12      362.07      415.86     75.82 o 
   3   9 -12     1251.64     1504.96    103.78 o 
   5   9 -12      666.92      729.80     70.29 o 
   7   9 -12      103.15      102.37     50.23 o 
   2  10 -12      282.24      389.96     59.52 o 
   4  10 -12      109.10       99.35     41.29 o 
   6  10 -12      119.08      127.01     89.74 o 
   8  10 -12       25.45      -42.15     42.15 o 
   3  11 -12     1927.55     2103.78    104.67 o 
   5  11 -12      584.74      649.12     91.26 o 
   7  11 -12       85.96       31.75     44.66 o 
   2  12 -12        7.69       -9.19     43.65 o 
   4  12 -12      236.15      268.36     48.69 o 
   6  12 -12      125.51      105.12     40.84 o 
   8  12 -12       27.15       -3.93     50.29 o 
   3  13 -12      378.85      304.36     99.94 o 
   5  13 -12       91.52       32.96     33.93 o 
   7  13 -12       14.72      -10.25     40.23 o 
   2  14 -12       16.31       75.82     57.44 o 
   4  14 -12       21.38       77.79     58.59 o 
   6  14 -12       63.32       95.28     40.90 o 
   8  14 -12       36.66        4.90     49.53 o 
   3  15 -12       30.75      -36.76     36.76 o 
   5  15 -12       15.72      -61.67     67.78 o 
   7  15 -12       51.60      -25.09     40.52 o 
   2  16 -12       65.01       -6.89     45.95 o 
   4  16 -12       12.11      -32.37     32.37 o 
   6  16 -12        0.76      -42.40     44.66 o 
   1  17 -12      101.44       80.42     62.03 o 
   3  17 -12       85.91      193.00     87.31 o 
   5  17 -12       67.58       28.62    111.43 o 
   7  17 -12       16.09      114.88     80.42 o 
   2  18 -12       42.86       13.79     62.03 o 
   4  18 -12       47.55       92.57     47.74 o 
   6  18 -12       32.29      119.71     56.03 o 
   1  19 -12       51.72      -36.76     50.55 o 
   3  19 -12       15.76      -27.57     52.84 o 
   5  19 -12        4.34       17.03     57.44 o 
   2  20 -12       10.15      -43.65     43.65 o 
   4  20 -12       54.90       -4.60     64.33 o 
   6  20 -12       65.18      170.57     67.06 o 
   1  21 -12       25.79       52.84     66.63 o 
   3  21 -12       61.55       -2.30     57.44 o 
   5  21 -12       15.47       76.71     49.66 o 
   0  22 -12       30.07       55.14     62.03 o 
   2  22 -12       73.61      135.56     85.01 o 
   4  22 -12       44.59        9.19     68.93 o 
   1  23 -12       74.42       -9.19     50.55 o 
   3  23 -12       72.54      149.34     87.31 o 
   5  23 -12       12.10       87.31     78.12 o 
   0  24 -12       29.93      -36.76     52.84 o 
   2  24 -12       17.90       82.71     78.12 o 
   4  24 -12        0.84      -62.03     62.03 o 
   1  25 -12       15.20       -6.89     59.74 o 
   3  25 -12        3.23       -2.30     64.33 o 
   0  26 -12       21.78       18.38     66.63 o 
   2  26 -12        2.38       32.17     80.42 o 
   1  27 -12        5.39       -9.19     64.33 o 
   1   1 -11      321.36      360.71     56.24 o 
   3   1 -11     2521.86     2543.05    129.09 o 
   5   1 -11      658.11      734.48     86.00 o 
   7   1 -11      188.66      145.56     64.33 o 
   9   1 -11       61.68        6.31     51.16 o 
   2   2 -11      245.36      293.64     52.63 o 
   4   2 -11      504.18      469.61     73.11 o 
   6   2 -11      152.18      122.12     42.48 o 
   8   2 -11       86.52       64.49     48.41 o 
   1   3 -11       40.06       24.12     42.51 o 
   3   3 -11      183.01      115.49     36.53 o 
   5   3 -11       24.64       72.45     36.53 o 
   7   3 -11       23.58        1.68     36.31 o 
   9   3 -11        2.19      -42.85     42.85 o 
   2   4 -11      189.27      220.93     53.99 o 
   4   4 -11      480.45      508.75     75.22 o 
   6   4 -11       90.16       70.77     40.23 o 
   8   4 -11       93.12      -19.53     80.42 o 
   1   5 -11      228.57      215.26     47.10 o 
   3   5 -11      255.39      312.93     55.76 o 
   5   5 -11      153.36      227.46     45.53 o 
   7   5 -11       67.23       38.18     41.87 o 
   9   5 -11       24.00       84.73     53.54 o 
   2   6 -11      301.48      385.24     60.52 o 
   4   6 -11       58.58       79.20     28.54 o 
   6   6 -11       24.53       28.17     45.95 o 
   8   6 -11      108.48       72.09     44.71 o 
   1   7 -11      127.95       29.87     39.06 o 
   3   7 -11      663.42      638.13     71.18 o 
   5   7 -11      256.91      298.52     48.24 o 
   7   7 -11       88.51      177.20     72.37 o 
   9   7 -11       20.05       48.10     49.37 o 
   2   8 -11      797.26      842.37     71.18 o 
   4   8 -11       77.27      102.99     32.77 o 
   6   8 -11        5.94       36.09     28.49 o 
   8   8 -11       13.65      -40.52     40.52 o 
   1   9 -11      455.65      425.05     75.82 o 
   3   9 -11      409.82      489.79     92.16 o 
   5   9 -11      155.61      141.39     35.77 o 
   7   9 -11       42.72       84.93     56.29 o 
   9   9 -11       16.88      -51.99     51.99 o 
   2  10 -11      755.48      866.57     73.56 o 
   4  10 -11      125.41      184.74     38.42 o 
   6  10 -11      268.67      264.56     72.49 o 
   8  10 -11       83.08       23.30     45.26 o 
   1  11 -11      221.38      195.29     48.25 o 
   3  11 -11      104.58      100.11     31.62 o 
   5  11 -11      335.48      524.63     65.02 o 
   7  11 -11       63.91       62.57     45.40 o 
   2  12 -11     1280.00     1229.35     75.27 o 
   4  12 -11      379.84      391.46     52.96 o 
   6  12 -11       80.74      107.08     51.66 o 
   8  12 -11       14.01       40.56     46.78 o 
   1  13 -11      414.88      358.42     98.80 o 
   3  13 -11      784.68      652.19     61.58 o 
   5  13 -11      507.97      730.45     91.56 o 
   7  13 -11      132.47       37.00     46.11 o 
   2  14 -11      167.82      202.19     75.82 o 
   4  14 -11       35.89       38.57     28.82 o 
   6  14 -11       60.48       91.82     63.92 o 
   8  14 -11        6.83       -4.40     47.91 o 
   1  15 -11       69.46       91.90     50.55 o 
   3  15 -11       19.23      -21.01     51.70 o 
   5  15 -11       28.34       89.70     36.83 o 
   7  15 -11       68.79      157.13     56.03 o 
   2  16 -11       10.75       59.74     57.44 o 
   4  16 -11        7.69        1.31     35.63 o 
   6  16 -11       39.23        6.98     36.99 o 
   8  16 -11        4.77       26.13     83.86 o 
   1  17 -11       11.45       64.33     43.65 o 
   3  17 -11       32.33       36.76     48.25 o 
   5  17 -11       37.65       37.60     44.66 o 
   7  17 -11       10.27       16.51     43.77 o 
   0  18 -11       74.75       62.03     59.74 o 
   2  18 -11       62.89       16.08     48.25 o 
   4  18 -11       10.30      -12.41     85.01 o 
   6  18 -11       13.75       56.49     71.22 o 
   1  19 -11      146.16      236.65    105.69 o 
   3  19 -11      116.31        6.89     57.44 o 
   5  19 -11      159.83      164.13     63.11 o 
   7  19 -11       57.57       64.13     55.17 o 
   0  20 -11        6.97        9.19     50.55 o 
   2  20 -11       26.89       41.36     55.14 o 
   4  20 -11        4.04      -37.95     37.95 o 
   6  20 -11        5.25      -46.49     93.05 o 
   1  21 -11        7.45       34.46     45.95 o 
   3  21 -11       11.23       22.98     59.74 o 
   5  21 -11       15.83       34.00     48.41 o 
   0  22 -11       52.00      107.99     66.63 o 
   2  22 -11       22.85      -36.76     52.84 o 
   4  22 -11       12.48      -57.44     57.44 o 
   6  22 -11        0.70      -49.45     51.00 o 
   1  23 -11        3.60       -9.19     50.55 o 
   3  23 -11       19.02       89.61     71.22 o 
   5  23 -11       29.55       16.08     75.82 o 
   0  24 -11       37.11       50.55     57.44 o 
   2  24 -11       59.18       50.55     73.52 o 
   4  24 -11       28.13       -2.30     68.93 o 
   1  25 -11       26.69      -55.14     55.14 o 
   3  25 -11       33.05      128.66     87.31 o 
   0  26 -11        4.05       39.06     55.14 o 
   2  26 -11        1.49       29.87     57.44 o 
   4  26 -11        3.64      -59.74     78.12 o 
  -1  27 -11        4.15       78.12     73.52 o 
   1  27 -11        8.51       34.46     73.52 o 
   3  27 -11       13.77       68.93     78.12 o 
   0  28 -11       33.90      -36.76     66.63 o 
   2  28 -11       11.58      -27.57     68.93 o 
   2   0 -10     3241.22     3193.63    188.40 o 
   4   0 -10     5119.83     5075.35    264.22 o 
   6   0 -10     1133.04     1445.18    158.53 o 
   8   0 -10       62.13      206.78     82.71 o 
   1   1 -10      392.69      402.25     55.89 o 
   3   1 -10      300.56      260.52     47.91 o 
   5   1 -10      129.30      117.22     47.10 o 
   7   1 -10       93.24      127.52     48.74 o 
   9   1 -10       40.90       -0.44     45.26 o 
   2   2 -10     1541.41     1532.05     91.69 o 
   4   2 -10      556.63      658.46     72.62 o 
   6   2 -10      294.86      331.83     67.31 o 
   8   2 -10       62.97       71.45     50.29 o 
   1   3 -10      333.23      316.38     49.66 o 
   3   3 -10      452.58      385.82     57.88 o 
   5   3 -10        1.74       18.74     36.76 o 
   7   3 -10       70.00      167.12     49.37 o 
   9   3 -10      172.61       31.66    149.34 o 
   2   4 -10      121.70      142.45     35.88 o 
   4   4 -10      229.24      240.59    119.47 o 
   6   4 -10       42.83       94.65     53.99 o 
   8   4 -10       48.75       36.59     42.44 o 
   1   5 -10      403.28      444.99     52.26 o 
   3   5 -10      299.13      340.62     52.78 o 
   5   5 -10       79.36      125.31     32.82 o 
   7   5 -10       15.72       65.63     47.10 o 
   9   5 -10       69.28        7.67     55.14 o 
   2   6 -10      195.07      212.50     40.27 o 
   4   6 -10      735.47      832.53     62.93 o 
   6   6 -10      160.22      236.36     54.60 o 
   8   6 -10        2.46       18.38     40.62 o 
   1   7 -10        6.43        6.30     21.89 o 
   3   7 -10      201.25      164.03     33.02 o 
   5   7 -10       22.57      -19.91     21.42 o 
   7   7 -10        2.74      -26.88     34.90 o 
   9   7 -10        3.27       26.29     49.37 o 
   2   8 -10      220.05      208.60     45.06 o 
   4   8 -10      730.76      737.87     63.79 o 
   6   8 -10      200.92      243.52     45.50 o 
   8   8 -10       97.58       19.02     40.23 o 
   1   9 -10      497.61      441.13     62.03 o 
   3   9 -10      338.36      378.35     49.81 o 
   5   9 -10       44.85       20.15     24.24 o 
   7   9 -10       52.82       65.48     42.24 o 
   9   9 -10       31.14      102.53     57.88 o 
   2  10 -10      192.24      147.79     31.36 o 
   4  10 -10      271.81      325.44     49.34 o 
   6  10 -10       16.47        7.03     29.21 o 
   8  10 -10       31.48      -30.95     42.85 o 
   1  11 -10     2705.74     2901.92    249.29 o 
   3  11 -10      939.53      893.59     64.33 o 
   5  11 -10      146.67      159.03     37.48 o 
   7  11 -10       24.14      -19.35     40.23 o 
   9  11 -10       16.33       40.94     52.95 o 
   2  12 -10     1567.14     1621.74     82.09 o 
   4  12 -10      774.79      883.85     67.61 o 
   6  12 -10      200.56      186.81     45.53 o 
   8  12 -10       78.24      -30.35     53.99 o 
   1  13 -10      575.80      581.29    130.96 o 
   3  13 -10      125.82      131.58     50.51 o 
   5  13 -10        1.66        7.40     28.99 o 
   7  13 -10       34.96       -9.60     79.27 o 
   0  14 -10      302.51      271.11     87.31 o 
   2  14 -10      783.66      771.99    126.37 o 
   4  14 -10      527.51      653.68     64.76 o 
   6  14 -10      144.50      203.34     45.30 o 
   8  14 -10       40.85       73.52     51.00 o 
   1  15 -10      168.04      119.47     71.22 o 
   3  15 -10       35.94       23.72     32.37 o 
   5  15 -10       45.07       67.52     33.71 o 
   7  15 -10       63.19       -4.29     61.66 o 
   0  16 -10       27.32       82.71     48.25 o 
   2  16 -10       40.05       41.36     57.44 o 
   4  16 -10       16.78      -16.50     31.65 o 
   6  16 -10        7.18      -27.73     38.41 o 
   8  16 -10       12.04        3.71     48.66 o 
   1  17 -10      183.63      209.08     80.42 o 
   3  17 -10      238.07      215.54     57.52 o 
   5  17 -10       36.29       24.70     38.59 o 
   7  17 -10       51.26       91.58     55.70 o 
   0  18 -10      380.88      473.30    121.77 o 
   2  18 -10      282.37      257.33     94.20 o 
   4  18 -10       92.38       85.54    117.18 o 
   6  18 -10       47.70       30.71     48.66 o 
  -1  19 -10       29.84       82.71     50.55 o 
   1  19 -10        0.04       -9.19     41.36 o 
   3  19 -10       20.99      -18.38     52.84 o 
   5  19 -10       26.75       26.42     45.49 o 
   7  19 -10       12.65       36.00     57.44 o 
   0  20 -10       31.65       64.33     50.55 o 
   2  20 -10      194.75      294.09    101.09 o 
   4  20 -10      133.25      173.83     73.52 o 
   6  20 -10       20.61       -8.58     48.41 o 
  -1  21 -10        7.96       34.46     52.84 o 
   1  21 -10      105.26      151.64     68.93 o 
   3  21 -10       38.55      128.66     82.71 o 
   5  21 -10       27.16       10.91     68.93 o 
   7  21 -10        6.49       39.64     54.41 o 
   0  22 -10       73.31        4.60     52.84 o 
   2  22 -10       24.43       -4.60     57.44 o 
   4  22 -10        3.39      -11.49     64.33 o 
   6  22 -10        4.73       49.40     55.24 o 
  -1  23 -10       52.04       59.74     55.14 o 
   1  23 -10       45.15       39.06     45.95 o 
   3  23 -10       14.21       32.17     66.63 o 
   5  23 -10       11.48      -49.40     49.40 o 
   0  24 -10       14.68      -48.25     48.25 o 
   2  24 -10        8.35      -55.14     55.14 o 
   4  24 -10        4.46       29.87     71.22 o 
  -1  25 -10       18.75       34.46     59.74 o 
   1  25 -10       13.86       75.82     57.44 o 
   3  25 -10       11.69      101.09     87.31 o 
   5  25 -10        8.49        9.19     78.12 o 
   0  26 -10       32.84      -11.49     50.55 o 
   2  26 -10       36.06      -27.57     52.84 o 
   4  26 -10       27.24       48.25     78.12 o 
  -1  27 -10        4.91       -6.89     59.74 o 
   1  27 -10        9.09       39.06     57.44 o 
   3  27 -10        1.49      170.02     89.61 o 
   0  28 -10        3.27      -57.44     57.44 o 
   2  28 -10        5.96        2.30     59.74 o 
   1  29 -10       11.77       -9.19     64.33 o 
   1   1  -9     2544.08     2728.54    144.75 o 
   3   1  -9      540.14      387.75     56.03 o 
   5   1  -9      162.97      244.01     51.91 o 
   7   1  -9      276.99      310.17     67.41 o 
   9   1  -9       36.07      -23.92     51.70 o 
   2   2  -9     1341.14     1220.19     77.78 o 
   4   2  -9     1475.48     1382.77    129.81 o 
   6   2  -9      845.09      875.47     89.31 o 
   8   2  -9       55.15       57.31     65.48 o 
  10   2  -9       30.06       30.40     55.19 o 
   1   3  -9       95.39      204.51     37.37 o 
   3   3  -9       69.05       88.42     28.40 o 
   5   3  -9       48.55       63.46     28.50 o 
   7   3  -9        8.77        3.63     30.74 o 
   9   3  -9       18.25       -5.53     60.89 o 
   2   4  -9     2629.11     2405.82    109.90 o 
   4   4  -9      388.53      315.79     43.07 o 
   6   4  -9      236.02      360.68     65.78 o 
   8   4  -9       10.71       -2.30     37.26 o 
   1   5  -9      281.70      262.55     42.15 o 
   3   5  -9       62.50       94.20     27.26 o 
   5   5  -9        9.56       13.18     25.31 o 
   7   5  -9       19.73       14.57     33.28 o 
   9   5  -9       25.31        8.80     41.94 o 
   2   6  -9      231.10      229.63     39.50 o 
   4   6  -9       77.53       69.54     32.35 o 
   6   6  -9       50.16       65.46     27.42 o 
   8   6  -9        7.28        5.66     50.55 o 
   1   7  -9     2437.89     2201.98     99.90 o 
   3   7  -9      152.53      136.74     31.70 o 
   5   7  -9      118.53       84.96     29.58 o 
   7   7  -9       85.19      128.01     42.85 o 
   9   7  -9       60.69       22.75     50.29 o 
   2   8  -9      264.82      274.52     38.73 o 
   4   8  -9      200.22      160.14     38.83 o 
   6   8  -9       30.87       22.70     28.22 o 
   8   8  -9       31.80       85.24     47.91 o 
   1   9  -9     1309.97     1231.82     75.49 o 
   3   9  -9      268.67      320.31     43.28 o 
   5   9  -9      117.88       99.72     32.82 o 
   7   9  -9       50.04      -54.16     73.52 o 
   9   9  -9       25.03      -21.92    128.66 o 
   2  10  -9      447.51      453.56     47.55 o 
   4  10  -9     1090.05     1102.40     70.44 o 
   6  10  -9      185.51      121.33     51.55 o 
   8  10  -9        6.63      -19.55     39.78 o 
   1  11  -9        3.98      -13.46     21.22 o 
   3  11  -9      443.15      512.92     51.40 o 
   5  11  -9       35.16       25.79     26.46 o 
   7  11  -9       19.70      -33.66     33.66 o 
   9  11  -9       26.69       26.04     50.69 o 
   0  12  -9     2112.31     1909.29    179.21 o 
   2  12  -9      847.98      751.99    125.80 o 
   4  12  -9      311.53      310.58     44.45 o 
   6  12  -9       12.33       37.03     30.68 o 
   8  12  -9       22.66      -19.53     42.24 o 
   1  13  -9     1478.34     1543.97    163.13 o 
   3  13  -9      502.43      520.13     52.12 o 
   5  13  -9       49.62       11.53     25.91 o 
   7  13  -9        4.61        3.13     32.84 o 
   9  13  -9        4.77      111.01     56.79 o 
   0  14  -9       86.55       59.74     43.65 o 
   2  14  -9       23.06       17.43     21.17 o 
   4  14  -9      187.52      155.81     37.30 o 
   6  14  -9       62.86       39.89     31.66 o 
   8  14  -9       27.69       33.86     72.37 o 
   1  15  -9        3.86      -22.98     39.06 o 
   3  15  -9       22.67      -30.97     32.23 o 
   5  15  -9       75.23        8.10     28.64 o 
   7  15  -9        8.97       39.03     34.48 o 
   0  16  -9      158.00       91.90     55.14 o 
   2  16  -9      127.23      264.22     85.01 o 
   4  16  -9      417.13      521.73     62.95 o 
   6  16  -9      113.72      118.83     40.77 o 
   8  16  -9       45.19      136.75     56.84 o 
  -1  17  -9      529.25      489.38    121.77 o 
   1  17  -9      401.58      385.99    105.69 o 
   3  17  -9      152.89      200.88     52.63 o 
   5  17  -9       10.14       14.94     28.34 o 
   7  17  -9        1.11       11.81     38.85 o 
   0  18  -9       41.37        9.19     41.36 o 
   2  18  -9       36.18       73.52     55.14 o 
   4  18  -9       64.03       65.89     91.90 o 
   6  18  -9       87.82      122.62     53.41 o 
   8  18  -9        7.66       60.66     56.79 o 
  -1  19  -9      417.58      395.18    105.69 o 
   1  19  -9      311.95      197.59     78.12 o 
   3  19  -9      306.66      335.45    103.39 o 
   5  19  -9       38.61       -0.88     56.29 o 
   7  19  -9        1.08      -37.91     48.74 o 
   0  20  -9      132.53      135.56     57.44 o 
   2  20  -9       79.74       48.25     55.14 o 
   4  20  -9        3.14       15.50     34.90 o 
   6  20  -9        2.89      -38.37     43.03 o 
  -1  21  -9       85.47       55.14     48.25 o 
   1  21  -9      146.71       41.36     45.95 o 
   3  21  -9       90.97      121.77     75.82 o 
   5  21  -9       37.24       60.07     43.60 o 
   7  21  -9       22.99      158.20     60.66 o 
   0  22  -9       24.24      156.24     78.12 o 
   2  22  -9        4.34       39.06     55.14 o 
   4  22  -9       35.57       -9.19     57.44 o 
   6  22  -9       25.67       84.91     70.08 o 
  -1  23  -9        0.57       27.57     48.25 o 
   1  23  -9        9.29       32.17     43.65 o 
   3  23  -9       87.90      211.38     91.90 o 
   5  23  -9       59.05       18.76     65.48 o 
   0  24  -9       53.80       52.84     59.74 o 
   2  24  -9       42.30       32.17     52.84 o 
   4  24  -9       30.83        9.19     66.63 o 
   6  24  -9       21.38       -6.89     80.42 o 
  -1  25  -9       36.98       62.03     55.14 o 
   1  25  -9       48.99       82.71     59.74 o 
   3  25  -9       21.07      144.75     66.63 o 
   5  25  -9        8.64       16.08     71.22 o 
  -2  26  -9        4.51      101.09     73.52 o 
   0  26  -9        2.14       36.76     57.44 o 
   2  26  -9        9.30       43.65     52.84 o 
   4  26  -9        2.63       34.46     64.33 o 
  -1  27  -9       11.58      -25.27     55.14 o 
   1  27  -9       29.85      -50.55     50.55 o 
   3  27  -9       17.45       62.03     71.22 o 
  -2  28  -9       18.10       94.20     80.42 o 
   0  28  -9        1.77      -50.55     55.14 o 
   2  28  -9       13.11      -50.55     52.84 o 
   4  28  -9       16.01      -11.49     68.93 o 
  -1  29  -9        3.02       -9.19     68.93 o 
   1  29  -9       13.62      -20.68     59.74 o 
   3  29  -9        1.15      -68.93     68.93 o 
   0  30  -9       13.26       16.08     68.93 o 
   2   0  -8    10787.74    11825.63    351.53 o 
   4   0  -8     1472.72     1422.20    126.37 o 
   6   0  -8      100.49       80.42     55.14 o 
   8   0  -8      125.31      190.70     75.82 o 
  10   0  -8       25.12      -59.74     59.74 o 
   1   1  -8      707.18      673.59     74.67 o 
   3   1  -8     2961.70     2810.92    119.40 o 
   5   1  -8      856.16      683.78     54.16 o 
   7   1  -8      113.26       86.93     39.78 o 
   9   1  -8        6.18       -4.94     38.15 o 
   2   2  -8      713.12      740.53     58.22 o 
   4   2  -8     1002.85      959.83     58.35 o 
   6   2  -8      116.93      108.22     39.58 o 
   8   2  -8       21.22       35.59     47.10 o 
  10   2  -8        7.90      -35.15     48.66 o 
   1   3  -8      709.78      711.71     55.89 o 
   3   3  -8     1483.29     1503.45     71.29 o 
   5   3  -8      730.84      860.86     64.27 o 
   7   3  -8      318.92      272.94     90.75 o 
   9   3  -8       15.67      -42.67     57.44 o 
   2   4  -8      179.09      181.52     28.70 o 
   4   4  -8      320.82      305.49     40.94 o 
   6   4  -8      126.84      118.51     40.23 o 
   8   4  -8       35.47       98.02     47.41 o 
  10   4  -8        4.40       18.38     52.95 o 
   1   5  -8      116.99       93.30     26.77 o 
   3   5  -8      445.36      421.68     44.40 o 
   5   5  -8      100.33      110.64     29.16 o 
   7   5  -8       79.77       46.72     35.88 o 
   9   5  -8       10.99      -11.04     53.99 o 
   2   6  -8      982.02      950.99     62.87 o 
   4   6  -8      288.86      264.25     40.53 o 
   6   6  -8       73.05       63.32     34.96 o 
   8   6  -8       40.93      -35.63     35.63 o 
  10   6  -8       19.43      112.91     57.44 o 
   1   7  -8      546.83      606.39     52.49 o 
   3   7  -8      456.98      519.58     48.74 o 
   5   7  -8      211.49      263.66     41.30 o 
   7   7  -8       52.17        5.74     34.12 o 
   9   7  -8       12.41      -36.94     36.94 o 
   2   8  -8      926.83      875.89     54.89 o 
   4   8  -8      158.58      148.97     32.20 o 
   6   8  -8      100.38      145.56     36.68 o 
   8   8  -8       70.56       11.49     40.62 o 
   1   9  -8      439.89      509.90     42.23 o 
   3   9  -8      109.20      165.95     31.48 o 
   5   9  -8      130.03      115.97     37.11 o 
   7   9  -8      281.06      286.06    132.11 o 
   9   9  -8       41.03      -12.64     43.87 o 
   0  10  -8      269.10      245.84     68.93 o 
   2  10  -8      359.39      428.78     55.03 o 
   4  10  -8      370.85      322.17     46.90 o 
   6  10  -8      127.05      130.70     49.76 o 
   8  10  -8       16.79      -24.63     78.12 o 
   1  11  -8     1149.77     1213.77    124.07 o 
   3  11  -8      168.43      257.57     42.84 o 
   5  11  -8       64.26       44.01     28.16 o 
   7  11  -8       84.93      112.97     39.01 o 
   9  11  -8        1.99      -46.11     46.11 o 
   0  12  -8     1250.04     1118.92    130.96 o 
   2  12  -8      919.84      928.92     63.19 o 
   4  12  -8      309.70      361.43     47.26 o 
   6  12  -8      183.37      263.72     49.50 o 
   8  12  -8       16.68      -45.95     45.95 o 
  -1  13  -8      663.53      693.87    107.99 o 
   1  13  -8       24.01       28.25     19.80 o 
   3  13  -8      183.43      129.17     32.71 o 
   5  13  -8       27.78       62.38     28.40 o 
   7  13  -8       15.74       61.19     35.62 o 
   9  13  -8       18.77      -29.87     78.12 o 
   0  14  -8     1116.49      990.26    126.37 o 
   2  14  -8      252.76      275.71     38.41 o 
   4  14  -8       77.57      145.60     31.42 o 
   6  14  -8       25.40       44.55     32.37 o 
   8  14  -8       14.46      -33.93     52.84 o 
  -1  15  -8      872.91      721.44    117.18 o 
   1  15  -8      518.32      638.73    128.66 o 
   3  15  -8      120.56      143.03     30.91 o 
   5  15  -8      161.39      149.14     39.36 o 
   7  15  -8       18.22       56.85     36.83 o 
   0  16  -8       31.01       13.79     39.06 o 
   2  16  -8      429.47      390.59    101.09 o 
   4  16  -8       72.09       87.63     44.48 o 
   6  16  -8       10.79       16.08     29.73 o 
   8  16  -8        0.61      -57.44     57.44 o 
  -1  17  -8      566.51      629.54    128.66 o 
   1  17  -8      723.09      944.30    128.66 o 
   3  17  -8       71.81      147.76     81.56 o 
   5  17  -8       97.27      141.60     38.14 o 
   7  17  -8       55.63      130.37     41.73 o 
   0  18  -8       69.51       55.14     41.36 o 
   2  18  -8       23.79       18.38     48.25 o 
   4  18  -8      142.08      194.74     57.66 o 
   6  18  -8       28.03       43.01     36.98 o 
   8  18  -8        0.71       17.23     47.11 o 
  -1  19  -8        3.16      -34.46     34.46 o 
   1  19  -8       57.62       50.55     52.84 o 
   3  19  -8       40.23       87.31     62.03 o 
   5  19  -8       15.12      -12.17     37.95 o 
   7  19  -8        7.32      -35.36     35.36 o 
  -2  20  -8       29.36      117.18     64.33 o 
   0  20  -8      251.22      333.15     91.90 o 
   2  20  -8      248.28      232.06     91.90 o 
   4  20  -8       41.01       84.38     45.05 o 
   6  20  -8       16.81       60.34     46.28 o 
  -1  21  -8       99.55       39.06     52.84 o 
   1  21  -8       19.21      -11.49     39.06 o 
   3  21  -8        8.73       -9.19     43.65 o 
   5  21  -8       37.40        0.00     40.62 o 
   7  21  -8       27.08      172.32     91.90 o 
  -2  22  -8      102.51      218.27     85.01 o 
   0  22  -8      205.49      280.30     89.61 o 
   2  22  -8       78.28      121.77     52.84 o 
   4  22  -8       48.24       39.06     66.63 o 
   6  22  -8       23.64       -6.89     68.93 o 
  -1  23  -8       53.99      -43.65     48.25 o 
   1  23  -8       24.74      -16.08     45.95 o 
   3  23  -8       23.65      -39.06     52.84 o 
   5  23  -8       29.09       15.22     56.29 o 
  -2  24  -8        9.97       36.76     52.84 o 
   0  24  -8        7.51       45.95     52.84 o 
   2  24  -8       14.96      -20.68     48.25 o 
   4  24  -8       12.49       48.25     68.93 o 
   6  24  -8        1.53      -41.36     73.52 o 
  -1  25  -8       34.38       34.46     55.14 o 
   1  25  -8       39.62      190.70     85.01 o 
   3  25  -8       14.30      -50.55     62.03 o 
   5  25  -8       13.50      -50.55     68.93 o 
  -2  26  -8       59.63      -13.79     64.33 o 
   0  26  -8       49.01       57.44     55.14 o 
   2  26  -8       57.46       13.79     45.95 o 
   4  26  -8       33.58       16.08     64.33 o 
  -1  27  -8       26.65       52.84     71.22 o 
   1  27  -8        9.16       -2.30     48.25 o 
   3  27  -8        4.16       66.63     85.01 o 
   5  27  -8        2.14        6.89     82.71 o 
  -2  28  -8        6.83       59.74     66.63 o 
   0  28  -8        4.06       18.38     52.84 o 
   2  28  -8        5.53      -39.06     50.55 o 
   4  28  -8       11.00      -16.08     73.52 o 
  -1  29  -8       13.64      -13.79     71.22 o 
   1  29  -8       18.04      -36.76     55.14 o 
   3  29  -8       17.06       13.79     55.14 o 
   0  30  -8        1.62       36.76     62.03 o 
   2  30  -8        0.72       29.87     64.33 o 
   1   1  -7     3293.82     2887.81    103.82 o 
   3   1  -7      571.71      529.79     50.36 o 
   5   1  -7      648.54      625.15     49.30 o 
   7   1  -7       99.74      121.16     42.85 o 
   9   1  -7       22.64       19.85     40.23 o 
   0   2  -7     6503.89     6878.94    220.57 o 
   2   2  -7     5231.40     5482.38    412.42 o 
   4   2  -7     1411.79     1553.91     70.74 o 
   6   2  -7      193.72      205.39     50.05 o 
   8   2  -7      106.90       91.61     43.51 o 
  10   2  -7       10.48       17.98     47.03 o 
   1   3  -7     1854.39     1689.48    112.58 o 
   3   3  -7      877.27      877.96     52.06 o 
   5   3  -7       52.49       41.45     19.76 o 
   7   3  -7       57.36       36.00     56.29 o 
   9   3  -7       18.62       34.82     41.87 o 
   0   4  -7     4889.51     4891.54    174.62 o 
   2   4  -7      120.60       76.76     20.22 o 
   4   4  -7       52.67       15.92     16.62 o 
   6   4  -7       45.86       50.03     30.45 o 
   8   4  -7       45.77       60.11     41.36 o 
  10   4  -7        0.30        8.26     94.20 o 
   1   5  -7      758.78      857.11     48.34 o 
   3   5  -7        1.50       -4.15     16.14 o 
   5   5  -7      131.85      129.04     34.03 o 
   7   5  -7       89.87      168.89     50.69 o 
   9   5  -7       12.27      -30.00     41.21 o 
   0   6  -7     2772.78     2913.33    121.77 o 
   2   6  -7     1768.50     1909.24    103.96 o 
   4   6  -7       15.28       23.29     17.22 o 
   6   6  -7       20.28       51.02     24.47 o 
   8   6  -7       23.06       52.02     41.94 o 
  10   6  -7        1.95        4.25    102.24 o 
   1   7  -7      125.76      158.72     31.45 o 
   3   7  -7      786.62      734.36     65.19 o 
   5   7  -7      308.65      349.51     46.18 o 
   7   7  -7       18.90       28.93     34.76 o 
   9   7  -7       39.19       91.19     49.05 o 
   0   8  -7      613.03      753.19     49.04 o 
   2   8  -7     1601.20     1651.48    103.86 o 
   4   8  -7      526.47      541.55     59.95 o 
   6   8  -7      212.49      208.66     41.08 o 
   8   8  -7      163.31      193.58     60.91 o 
  10   8  -7       26.59      -52.78     52.78 o 
   1   9  -7       12.11       18.89     13.47 o 
   3   9  -7      192.84      262.76     38.51 o 
   5   9  -7       31.42       15.75     23.75 o 
   7   9  -7       32.01       95.12     33.37 o 
   9   9  -7       84.13      157.50     88.46 o 
   0  10  -7      338.74      346.93     85.01 o 
   2  10  -7      416.20      444.77     56.64 o 
   4  10  -7      171.31      239.65     39.16 o 
   6  10  -7      365.28      403.41     54.61 o 
   8  10  -7      242.80      194.61     58.59 o 
  -1  11  -7       98.61      128.66     52.84 o 
   1  11  -7       46.23       47.01     19.48 o 
   3  11  -7      114.38       85.58     26.03 o 
   5  11  -7      226.35      242.92     61.34 o 
   7  11  -7      126.33      148.12     41.00 o 
   9  11  -7       19.59       -3.23     47.74 o 
   0  12  -7      101.16       98.80     43.65 o 
   2  12  -7        6.90       -1.25     16.21 o 
   4  12  -7      404.59      386.02     49.17 o 
   6  12  -7      234.05      160.78     40.39 o 
   8  12  -7       32.53       -8.52     38.89 o 
  -1  13  -7      711.02      641.02     98.80 o 
   1  13  -7      215.62      210.32     32.19 o 
   3  13  -7      115.67       95.72     26.95 o 
   5  13  -7       43.66       43.38     25.49 o 
   7  13  -7       16.46       -2.13     30.05 o 
   9  13  -7        0.70       93.12     54.95 o 
   0  14  -7       34.98       29.87     36.76 o 
   2  14  -7      634.41      656.22     50.37 o 
   4  14  -7       73.98       23.08     33.60 o 
   6  14  -7        9.06       58.04     31.42 o 
   8  14  -7        3.93      -12.38     39.58 o 
  -1  15  -7       40.03      107.99     52.84 o 
   1  15  -7      187.56      179.21     62.03 o 
   3  15  -7      513.63      545.03     87.31 o 
   5  15  -7       43.41      118.14     39.85 o 
   7  15  -7       17.33       23.14     34.62 o 
   9  15  -7        4.54       66.04     87.31 o 
  -2  16  -7       38.90       50.55     43.65 o 
   0  16  -7      659.12      565.20    117.18 o 
   2  16  -7     1296.36     1274.95     78.91 o 
   4  16  -7       70.48       96.82     28.41 o 
   6  16  -7        9.46       27.37     29.12 o 
   8  16  -7       46.63      114.88     56.86 o 
  -1  17  -7       96.36      130.96     59.74 o 
   1  17  -7       18.00       48.25     41.36 o 
   3  17  -7      173.92      170.84     36.85 o 
   5  17  -7       31.90       53.23     30.82 o 
   7  17  -7       26.79       18.69     33.71 o 
  -2  18  -7        0.42       -6.89     34.46 o 
   0  18  -7      324.85      381.40     98.80 o 
   2  18  -7      238.19      160.83     78.12 o 
   4  18  -7      199.98      285.98     47.91 o 
   6  18  -7        7.25        3.07     32.31 o 
   8  18  -7       13.23       85.21     50.41 o 
  -1  19  -7      234.36      234.35     82.71 o 
   1  19  -7      255.39      236.65     78.12 o 
   3  19  -7       37.07       78.76     39.75 o 
   5  19  -7       76.76       65.13     34.31 o 
   7  19  -7       68.98       33.62     40.90 o 
  -2  20  -7       12.35       22.98     43.65 o 
   0  20  -7        5.73       34.46     41.36 o 
   2  20  -7        5.18      -20.68     36.76 o 
   4  20  -7       28.50        9.70     35.88 o 
   6  20  -7       89.95       54.03     41.37 o 
   8  20  -7       33.44       36.28     57.88 o 
  -1  21  -7      169.39      140.15     71.22 o 
   1  21  -7       38.96      135.56     59.74 o 
   3  21  -7       11.95      -48.25     48.25 o 
   5  21  -7       19.46      -33.65     38.89 o 
   7  21  -7       10.27       13.79     71.22 o 
  -2  22  -7        3.86      -11.49     45.95 o 
   0  22  -7       88.99      112.58     66.63 o 
   2  22  -7      201.89      197.59     80.42 o 
   4  22  -7       29.99       80.69     46.78 o 
   6  22  -7       12.47       59.74     66.63 o 
  -1  23  -7        2.42      -29.87     39.06 o 
   1  23  -7       65.78       39.06     39.06 o 
   3  23  -7       92.79       50.55     71.22 o 
   5  23  -7        2.87       27.57     73.52 o 
   7  23  -7        8.38       66.63     85.01 o 
  -2  24  -7       39.18       39.06     52.84 o 
   0  24  -7       69.52      149.34     66.63 o 
   2  24  -7      113.08      101.09     59.74 o 
   4  24  -7       48.41        9.19     64.33 o 
   6  24  -7       13.01       22.98     78.12 o 
  -1  25  -7       37.37        9.19     52.84 o 
   1  25  -7       30.84       75.82     62.03 o 
   3  25  -7       41.31       66.63     66.63 o 
   5  25  -7       41.62       -9.19     71.22 o 
  -2  26  -7        0.49      105.69     62.03 o 
   0  26  -7        4.81      -27.57     52.84 o 
   2  26  -7        8.99      -50.55     50.55 o 
   4  26  -7        4.17      -25.27     57.44 o 
   6  26  -7        0.75      -68.93     68.93 o 
  -1  27  -7       20.69       52.84     59.74 o 
   1  27  -7       15.43        2.30     50.55 o 
   3  27  -7       21.88       16.08     50.55 o 
   5  27  -7       36.47       36.76     89.61 o 
  -2  28  -7        6.45      130.96     75.82 o 
   0  28  -7       21.73      -27.57     48.25 o 
   2  28  -7       44.63       18.38     50.55 o 
   4  28  -7       19.64        9.19     80.42 o 
  -1  29  -7       18.58       78.12     57.44 o 
   1  29  -7        3.02      -52.84     52.84 o 
   3  29  -7        4.25      -25.27     57.44 o 
  -2  30  -7       43.86       91.90     71.22 o 
   0  30  -7       69.73      -52.84     52.84 o 
   2  30  -7       51.24       62.03     62.03 o 
  -1  31  -7       23.74       43.65     80.42 o 
   1  31  -7       18.24      -11.49     64.33 o 
   0   0  -6     8997.34     9778.49    266.52 o 
   2   0  -6     3306.55     3005.23    147.04 o 
   4   0  -6     3069.45     2700.48    226.31 o 
   6   0  -6     1236.21     1130.41    126.37 o 
   8   0  -6      401.74      381.40    101.09 o 
  10   0  -6      149.98      -13.79     59.74 o 
   1   1  -6     4721.12     4692.43    224.01 o 
   3   1  -6      562.04      538.77     37.92 o 
   5   1  -6       29.92       20.78     23.85 o 
   7   1  -6       28.26       93.40     41.36 o 
   9   1  -6       21.02       37.68     40.52 o 
   0   2  -6       55.24       52.84     22.98 o 
   2   2  -6      409.47      402.14     32.01 o 
   4   2  -6      378.97      375.56     38.16 o 
   6   2  -6      183.11      121.64     52.84 o 
   8   2  -6      142.17      110.89     90.75 o 
  10   2  -6       76.11        2.30     43.87 o 
   1   3  -6     3117.06     2946.90     97.80 o 
   3   3  -6      273.16      245.25     31.84 o 
   5   3  -6        9.55      -11.16     15.85 o 
   7   3  -6       28.72        2.67     37.91 o 
   9   3  -6        8.76       55.05     40.52 o 
   0   4  -6     3566.25     3859.93    140.15 o 
   2   4  -6     1175.26     1175.42     54.34 o 
   4   4  -6      521.02      534.32     45.73 o 
   6   4  -6       36.21       86.58     26.64 o 
   8   4  -6       10.09       -8.10     34.00 o 
  10   4  -6        3.91        4.34     51.16 o 
   1   5  -6      739.91      787.53     43.17 o 
   3   5  -6      350.98      366.85     68.60 o 
   5   5  -6      110.89      150.40     29.99 o 
   7   5  -6       14.77       -8.69     29.76 o 
   9   5  -6        4.39      -39.59     40.21 o 
   0   6  -6     2571.65     2353.94     83.15 o 
   2   6  -6     1000.67      973.92     50.98 o 
   4   6  -6      552.22      518.67     43.24 o 
   6   6  -6      109.98       68.31     27.97 o 
   8   6  -6       37.95       34.18     81.56 o 
  10   6  -6       20.50       29.00     55.19 o 
   1   7  -6     4256.58     4027.46    129.38 o 
   3   7  -6      324.36      293.86     37.37 o 
   5   7  -6       48.88       59.81     21.84 o 
   7   7  -6        0.67      -22.19     28.40 o 
   9   7  -6       10.27      -27.06     39.78 o 
   0   8  -6     1778.07     1959.77     88.46 o 
   2   8  -6     1598.52     1466.68     77.79 o 
   4   8  -6      461.71      512.38     44.16 o 
   6   8  -6      254.37      333.86     49.69 o 
   8   8  -6       45.17      -27.35     33.04 o 
  10   8  -6       12.20       -2.26     51.91 o 
  -1   9  -6     1140.10     1146.49    117.18 o 
   1   9  -6     1499.11     1491.69     58.94 o 
   3   9  -6     1476.59     1607.56     71.89 o 
   5   9  -6     1289.16     1011.61     71.32 o 
   7   9  -6      152.16      157.54     62.51 o 
   9   9  -6       24.22      143.52     56.03 o 
   0  10  -6      549.27      503.48     32.88 o 
   2  10  -6     1515.19     1474.73     65.41 o 
   4  10  -6      140.19      124.81     29.35 o 
   6  10  -6       12.98       21.72     23.25 o 
   8  10  -6       67.15       56.92     42.85 o 
  -1  11  -6        8.24       -2.30     25.27 o 
   1  11  -6      761.67      760.45    110.28 o 
   3  11  -6     1371.69     1398.19     67.95 o 
   5  11  -6      367.65      436.02     52.33 o 
   7  11  -6       62.22       84.36     31.70 o 
   9  11  -6       26.29       31.15     68.93 o 
   0  12  -6     1051.09     1010.93    110.28 o 
   2  12  -6      392.09      465.97     65.96 o 
   4  12  -6      161.04      192.87     36.43 o 
   6  12  -6       40.46       50.81     29.99 o 
   8  12  -6      164.74      214.13     64.02 o 
  -1  13  -6       17.33       55.14     41.36 o 
   1  13  -6      194.34      248.39     29.47 o 
   3  13  -6       64.79       82.66     23.85 o 
   5  13  -6        3.74       27.91     22.88 o 
   7  13  -6      108.85      169.77     43.16 o 
   9  13  -6       21.87        4.47     46.11 o 
  -2  14  -6      704.84      723.74    105.69 o 
   0  14  -6       86.77      140.15     52.84 o 
   2  14  -6       10.54       -9.27     21.64 o 
   4  14  -6      263.63      250.58     39.67 o 
   6  14  -6      122.64       95.96     34.23 o 
   8  14  -6       56.24       97.26     56.29 o 
  -1  15  -6      442.81      438.84     96.50 o 
   1  15  -6      342.82      376.82     37.19 o 
   3  15  -6      637.22      626.39     52.92 o 
   5  15  -6       90.43       74.94     40.28 o 
   7  15  -6        2.93       10.73     31.07 o 
   9  15  -6       14.90       30.59     51.68 o 
  -2  16  -6       28.91       34.46     39.06 o 
   0  16  -6      321.98      248.14     73.52 o 
   2  16  -6      668.43      648.70     56.39 o 
   4  16  -6      164.10      170.06     48.19 o 
   6  16  -6        5.09      -25.55     25.55 o 
   8  16  -6        0.72       75.38     41.58 o 
  -1  17  -6      289.97      218.27     73.52 o 
   1  17  -6      230.34      310.17     82.71 o 
   3  17  -6      167.98      158.85     34.01 o 
   5  17  -6      103.04      139.00     34.23 o 
   7  17  -6        8.52       72.97     35.05 o 
  -2  18  -6      135.50      167.72     64.33 o 
   0  18  -6      172.61      119.47     52.84 o 
   2  18  -6      574.08      638.73    128.66 o 
   4  18  -6       74.56      118.94     32.42 o 
   6  18  -6       22.28       27.38     35.79 o 
   8  18  -6      128.29      175.45     67.06 o 
  -1  19  -6      103.00      135.56     66.63 o 
   1  19  -6      123.43      107.99     55.14 o 
   3  19  -6       63.90       80.42     39.06 o 
   5  19  -6       30.08       24.62     27.26 o 
   7  19  -6        9.93       -0.60     50.55 o 
  -2  20  -6      532.25      556.01    117.18 o 
   0  20  -6      382.47      496.28    107.99 o 
   2  20  -6      130.49      193.00     71.22 o 
   4  20  -6      122.47      162.21     48.41 o 
   6  20  -6       72.43       98.77     39.66 o 
   8  20  -6       89.77      140.68     62.33 o 
  -3  21  -6       20.33       80.42     57.44 o 
  -1  21  -6       33.40       13.79     41.36 o 
   1  21  -6      117.39       82.71     48.25 o 
   3  21  -6      285.82      172.32     80.42 o 
   5  21  -6      119.28      237.56    105.69 o 
   7  21  -6       30.36       41.20     49.40 o 
  -2  22  -6      248.93      390.59    107.99 o 
   0  22  -6      101.20       43.65     45.95 o 
   2  22  -6       47.51       55.14     45.95 o 
   4  22  -6        9.47       42.73     41.36 o 
   6  22  -6       18.03       41.36     71.22 o 
  -3  23  -6       51.62        6.89     48.25 o 
  -1  23  -6        4.68       22.98     41.36 o 
   1  23  -6        6.82      -11.49     45.95 o 
   3  23  -6       62.17       89.61     73.52 o 
   5  23  -6       40.15       57.44     64.33 o 
   7  23  -6       60.76      -73.52     75.82 o 
  -2  24  -6       12.81       -2.30     45.95 o 
   0  24  -6       31.37      -32.17     41.36 o 
   2  24  -6        6.48      -11.49     36.76 o 
   4  24  -6       14.20       75.82     71.22 o 
   6  24  -6       25.06       -9.19     80.42 o 
  -3  25  -6       64.55       41.36     59.74 o 
  -1  25  -6       49.99       48.25     52.84 o 
   1  25  -6        4.11       13.79     45.95 o 
   3  25  -6       18.13      -57.44     57.44 o 
   5  25  -6       13.60      -55.14     55.14 o 
  -2  26  -6       43.75       94.20     62.03 o 
   0  26  -6       96.31      124.07     59.74 o 
   2  26  -6       42.06        9.19     45.95 o 
   4  26  -6       14.08      -48.25     48.25 o 
   6  26  -6       21.49      110.28     96.50 o 
  -3  27  -6       19.78      193.00     73.52 o 
  -1  27  -6       23.71      -34.46     50.55 o 
   1  27  -6       15.31       87.31     68.93 o 
   3  27  -6       13.67      -45.95     45.95 o 
   5  27  -6        9.46       50.55     85.01 o 
  -2  28  -6       18.84       -4.60     55.14 o 
   0  28  -6       19.16       27.57     52.84 o 
   2  28  -6       37.53       36.76     48.25 o 
   4  28  -6        4.42      -18.38     71.22 o 
  -3  29  -6        8.68       22.98     66.63 o 
  -1  29  -6        2.85      -57.44     57.44 o 
   1  29  -6        6.53       11.49     48.25 o 
   3  29  -6       26.05       34.46     52.84 o 
  -2  30  -6        0.77      -22.98     62.03 o 
   0  30  -6        5.23       71.22     73.52 o 
   2  30  -6       17.45      -39.06     57.44 o 
  -1  31  -6       11.93       27.57     66.63 o 
   1  31  -6       23.72       34.46     59.74 o 
   1   1  -5      798.02      786.44     46.28 o 
   3   1  -5      131.27      148.02     22.30 o 
   5   1  -5      725.24      797.99     37.65 o 
   7   1  -5     1438.05     1530.19    114.53 o 
   9   1  -5      226.95      210.94     55.61 o 
   0   2  -5     2300.50     2782.36    112.58 o 
   2   2  -5      130.78      153.54     31.86 o 
   4   2  -5       67.54       72.26     32.79 o 
   6   2  -5       96.26       89.15     25.81 o 
   8   2  -5       58.91        0.85     34.23 o 
  10   2  -5       63.38        2.21     67.78 o 
   1   3  -5     1509.82     1391.40     58.27 o 
   3   3  -5      822.45      936.26     67.42 o 
   5   3  -5      152.71       89.60     31.95 o 
   7   3  -5      121.44      104.59     40.23 o 
   9   3  -5       89.01      149.15     47.74 o 
   0   4  -5      454.54      452.62     41.36 o 
   2   4  -5      544.39      593.61     36.99 o 
   4   4  -5      333.41      422.60     39.25 o 
   6   4  -5       33.70       57.70     24.20 o 
   8   4  -5        3.22      -15.30     33.04 o 
  10   4  -5       32.18      -15.32     57.44 o 
   1   5  -5     2569.87     2581.78     72.23 o 
   3   5  -5     3754.71     3682.78    160.35 o 
   5   5  -5      112.85      165.32     36.26 o 
   7   5  -5       14.96        4.00     60.89 o 
   9   5  -5       23.68       75.78     51.91 o 
   0   6  -5      416.52      421.83     31.63 o 
   2   6  -5     1095.16     1020.96     49.93 o 
   4   6  -5      562.92      570.62     65.18 o 
   6   6  -5       85.23       89.19     29.26 o 
   8   6  -5       28.57       -1.00     49.40 o 
  10   6  -5        6.19       -6.75     63.18 o 
   1   7  -5     4666.68     4431.03     98.04 o 
   3   7  -5     1793.81     1573.47     66.65 o 
   5   7  -5       64.31       88.19     28.37 o 
   7   7  -5      181.79      229.19     43.54 o 
   9   7  -5       19.96      -34.99     38.89 o 
   0   8  -5     1732.88     1750.15     58.94 o 
   2   8  -5      784.32      765.40     51.52 o 
   4   8  -5      885.72      835.04     53.36 o 
   6   8  -5      551.50      608.11     60.13 o 
   8   8  -5      190.46      278.49     66.08 o 
  10   8  -5       11.38       -3.97     52.95 o 
  -1   9  -5     1217.69     1279.75    114.88 o 
   1   9  -5      260.49      311.67     28.74 o 
   3   9  -5       32.68       20.22     15.71 o 
   5   9  -5      261.47      316.57     43.66 o 
   7   9  -5      265.17      189.57     40.87 o 
   9   9  -5       14.50       13.87     43.51 o 
   0  10  -5     3624.83     3898.99    202.19 o 
   2  10  -5      827.44      853.65     54.40 o 
   4  10  -5     2351.22     2383.57     92.80 o 
   6  10  -5      979.12      938.51     74.45 o 
   8  10  -5      135.52      150.68     57.88 o 
  10  10  -5       19.34       86.94     60.91 o 
  -1  11  -5      148.20      151.64     48.25 o 
   1  11  -5      948.80     1091.48    103.39 o 
   3  11  -5      986.12     1072.26    109.23 o 
   5  11  -5      103.48       81.94     27.15 o 
   7  11  -5       12.32       19.51     28.94 o 
   9  11  -5       32.26       96.66     56.03 o 
  -2  12  -5      123.07      117.18     48.25 o 
   0  12  -5      136.55      172.32     52.84 o 
   2  12  -5     2146.97     1948.60     81.71 o 
   4  12  -5      658.08      647.77     51.39 o 
   6  12  -5       74.76       84.31     31.03 o 
   8  12  -5       13.99      -19.53     35.74 o 
  -1  13  -5     1060.02      987.96    110.28 o 
   1  13  -5     1419.08     1500.81     66.43 o 
   3  13  -5      660.38      660.56     48.65 o 
   5  13  -5      389.65      354.89     50.09 o 
   7  13  -5      179.21      317.10     55.16 o 
   9  13  -5       74.96      110.93     60.91 o 
  -2  14  -5      136.66      124.07     50.55 o 
   0  14  -5      379.84      329.81     52.84 o 
   2  14  -5       85.87       68.63     20.22 o 
   4  14  -5       62.62       77.52     27.45 o 
   6  14  -5        4.72       16.89     28.35 o 
   8  14  -5       24.90       -1.65     34.33 o 
  -1  15  -5       84.76       67.78     34.12 o 
   1  15  -5      442.12      377.92     39.25 o 
   3  15  -5      120.10      146.13     29.82 o 
   5  15  -5       27.07       15.98     24.59 o 
   7  15  -5       70.20       34.85     34.68 o 
   9  15  -5       29.76        8.02     52.78 o 
  -2  16  -5      255.66      290.58     56.79 o 
   0  16  -5      573.21      579.62     63.18 o 
   2  16  -5      552.56      604.18     85.01 o 
   4  16  -5        1.09       -7.55     21.93 o 
   6  16  -5      179.18      164.66     40.81 o 
   8  16  -5       34.55       35.75     41.78 o 
  -1  17  -5      270.63      378.44     71.22 o 
   1  17  -5     1470.10     1406.09     78.18 o 
   3  17  -5      705.00      631.47     61.65 o 
   5  17  -5      106.64      101.36     32.59 o 
   7  17  -5        6.83       -3.16     34.82 o 
   9  17  -5       25.73       41.36     78.12 o 
  -2  18  -5      384.60      308.09     59.06 o 
   0  18  -5      572.89      659.39     67.06 o 
   2  18  -5      213.48      188.08     36.88 o 
   4  18  -5      229.80      283.41     48.01 o 
   6  18  -5      131.32      139.64     48.62 o 
   8  18  -5       11.85       21.60     48.01 o 
  -3  19  -5       68.25       32.17     41.36 o 
  -1  19  -5      373.73      304.34     61.67 o 
   1  19  -5     1542.35     1569.24    158.53 o 
   3  19  -5      996.24      908.33     63.26 o 
   5  19  -5      436.72      500.82     63.69 o 
   7  19  -5      141.03      324.19     83.86 o 
  -2  20  -5        8.96       10.53     30.38 o 
   0  20  -5        9.95       -6.89     32.17 o 
   2  20  -5       65.27       34.46     34.46 o 
   4  20  -5      248.53      242.72     42.37 o 
   6  20  -5       24.76       -2.30     75.82 o 
   8  20  -5       21.49       53.85     55.63 o 
  -3  21  -5       58.78       34.96     36.42 o 
  -1  21  -5       18.03       68.72     33.39 o 
   1  21  -5        6.97       18.38     32.17 o 
   3  21  -5       43.36       50.55     52.84 o 
   5  21  -5       19.95       43.84     39.08 o 
   7  21  -5       22.75       14.30     43.06 o 
  -2  22  -5      263.88      366.30     74.91 o 
   0  22  -5      258.35      199.89     66.63 o 
   2  22  -5        2.42      -18.38     29.87 o 
   4  22  -5       76.83       87.31     64.33 o 
   6  22  -5       66.67       85.21     47.41 o 
  -3  23  -5       29.39      107.95     45.40 o 
  -1  23  -5       24.70       16.08     41.36 o 
   1  23  -5      102.71       71.22     48.25 o 
   3  23  -5       21.71       68.93     64.33 o 
   5  23  -5       18.97      -16.08     62.03 o 
   7  23  -5        3.21      -41.36     68.93 o 
  -2  24  -5       27.32      113.18     43.51 o 
   0  24  -5      136.03      202.19     75.82 o 
   2  24  -5       63.14       87.31     48.25 o 
   4  24  -5        6.59       55.14     68.93 o 
   6  24  -5        9.41       20.68     73.52 o 
  -3  25  -5       25.15        3.75     46.11 o 
  -1  25  -5       38.05       78.12     55.14 o 
   1  25  -5       53.14       11.49     39.06 o 
   3  25  -5       66.98       13.79     45.95 o 
   5  25  -5        1.93       55.14     68.93 o 
  -2  26  -5       16.86      117.18     73.52 o 
   0  26  -5        2.35        0.00     45.95 o 
   2  26  -5       12.87       55.14     48.25 o 
   4  26  -5        1.43      -41.36     52.84 o 
   6  26  -5        2.13      -71.22     71.22 o 
  -3  27  -5       20.24       91.90     62.03 o 
  -1  27  -5       42.46       64.33     55.14 o 
   1  27  -5       62.46       59.74     43.65 o 
   3  27  -5       48.29      -20.68     45.95 o 
   5  27  -5        3.26       -6.89     78.12 o 
  -2  28  -5       11.49       41.36     64.33 o 
   0  28  -5       22.79       20.68     57.44 o 
   2  28  -5       10.64       -2.30     45.95 o 
   4  28  -5       10.01      -27.57     71.22 o 
  -1  29  -5        1.86       29.87     62.03 o 
   1  29  -5        2.07        2.30     52.84 o 
   3  29  -5        1.20       55.14     50.55 o 
  -2  30  -5       48.11      170.02     75.82 o 
   0  30  -5       17.51      128.66     64.33 o 
   2  30  -5       11.56       59.74     55.14 o 
   4  30  -5       21.75      -50.55     75.82 o 
  -1  31  -5       47.90      183.81     71.22 o 
   1  31  -5       24.04      -16.08     57.44 o 
   3  31  -5        6.03       34.46     64.33 o 
   0  32  -5        1.03      -57.44     57.44 o 
   0   0  -4     1127.62     1295.83     73.52 o 
   2   0  -4      226.90      238.76     27.57 o 
   4   0  -4    15721.62    15700.32    420.46 o 
   6   0  -4     2914.00     2770.88    193.00 o 
   8   0  -4      376.66      229.76     85.01 o 
  10   0  -4       12.28      -20.68     59.74 o 
   1   1  -4     3473.51     3287.39     72.46 o 
   3   1  -4       91.95       93.85     14.03 o 
   5   1  -4       61.25       40.86     13.66 o 
   7   1  -4      216.23      174.69     49.53 o 
   9   1  -4      140.40      136.53     52.44 o 
   0   2  -4     2973.26     3426.85     86.61 o 
   2   2  -4      923.87      952.78     41.47 o 
   4   2  -4      402.74      339.85     34.18 o 
   6   2  -4      661.19      673.24     50.95 o 
   8   2  -4      405.94      436.14     83.86 o 
  10   2  -4       37.71        0.00     45.49 o 
   1   3  -4     2792.43     2898.69     69.21 o 
   3   3  -4     1329.39     1120.15     50.09 o 
   5   3  -4      548.90      505.50     47.65 o 
   7   3  -4      269.87      322.68     60.78 o 
   9   3  -4      299.75      243.76    125.22 o 
   0   4  -4     5580.56     5380.54    127.52 o 
   2   4  -4      585.41      604.37     35.25 o 
   4   4  -4      847.96      872.98     50.77 o 
   6   4  -4      271.54      270.16     41.54 o 
   8   4  -4       26.49        3.12     33.66 o 
  10   4  -4       43.31      -41.40     41.40 o 
   1   5  -4     1313.85     1214.85     67.29 o 
   3   5  -4     3140.44     2936.79     85.73 o 
   5   5  -4      642.08      659.01     48.35 o 
   7   5  -4       39.20       71.12     44.80 o 
   9   5  -4       15.23       12.25     38.89 o 
   0   6  -4      321.51      308.69     23.64 o 
   2   6  -4     2166.66     2230.57     68.82 o 
   4   6  -4       36.72       73.68     20.58 o 
   6   6  -4       71.88       78.96     26.32 o 
   8   6  -4       72.86      122.15     74.67 o 
  10   6  -4       10.16      -55.14     55.14 o 
  -1   7  -4     4293.52     4353.91    193.00 o 
   1   7  -4      555.20      558.60     32.02 o 
   3   7  -4      608.82      665.19     42.71 o 
   5   7  -4       16.97       -5.98     17.00 o 
   7   7  -4       28.91       34.82     27.33 o 
   9   7  -4       38.71       76.21     52.63 o 
   0   8  -4     3532.80     3725.71     76.43 o 
   2   8  -4      126.27      178.22     25.33 o 
   4   8  -4      432.97      451.48     46.86 o 
   6   8  -4      157.19      142.41     31.42 o 
   8   8  -4      135.15      147.12     52.63 o 
  10   8  -4       19.04       71.94     62.15 o 
  -1   9  -4       79.28       78.12     36.76 o 
   1   9  -4     6332.11     6615.09    117.47 o 
   3   9  -4     5180.03     4402.85    160.68 o 
   5   9  -4      510.83      539.59     50.80 o 
   7   9  -4      159.37      233.61     44.40 o 
   9   9  -4      119.07       46.11     46.28 o 
  -2  10  -4     1141.12     1135.00    107.99 o 
   0  10  -4     3723.54     4037.70    121.43 o 
   2  10  -4      326.54      386.29     32.70 o 
   4  10  -4      197.92      169.82     31.34 o 
   6  10  -4       96.69      103.11     31.70 o 
   8  10  -4       79.16      134.47     45.26 o 
  10  10  -4       23.22      -44.37     96.50 o 
  -1  11  -4     2214.79     2240.74    101.06 o 
   1  11  -4     8660.53     8768.06    125.24 o 
   3  11  -4     3140.18     2970.10     96.58 o 
   5  11  -4      586.97      672.32     57.91 o 
   7  11  -4      190.30      132.35     41.94 o 
   9  11  -4       84.42       72.14     54.60 o 
  -2  12  -4     2497.26     2517.88    119.34 o 
   0  12  -4      468.37      443.31    124.07 o 
   2  12  -4      413.78      461.05     25.45 o 
   4  12  -4      289.73      318.71     41.88 o 
   6  12  -4      154.90      150.93     37.01 o 
   8  12  -4       47.84       34.23     36.19 o 
  -1  13  -4      281.50      260.90     45.14 o 
   1  13  -4      332.29      392.51     27.28 o 
   3  13  -4      169.14      261.41     36.65 o 
   5  13  -4      371.07      435.68     54.35 o 
   7  13  -4       75.03       10.65     33.92 o 
   9  13  -4        5.70       35.12     50.69 o 
  -2  14  -4      178.06      233.09     47.45 o 
   0  14  -4      424.24      364.09     45.05 o 
   2  14  -4      281.53      257.51     23.30 o 
   4  14  -4       64.70       51.33     22.97 o 
   6  14  -4       48.77       76.42     31.03 o 
   8  14  -4       18.89       35.19     36.68 o 
  -3  15  -4      127.55      199.91     47.91 o 
  -1  15  -4       68.10       17.42     57.44 o 
   1  15  -4      536.41      486.01     32.60 o 
   3  15  -4      311.19      300.51     54.04 o 
   5  15  -4       80.27       70.54     35.58 o 
   7  15  -4      130.45      155.22     42.83 o 
   9  15  -4       41.44      -34.46     68.93 o 
  -2  16  -4      115.12      175.98     42.85 o 
   0  16  -4     1047.64     1180.34    149.34 o 
   2  16  -4      134.55      134.99     23.51 o 
   4  16  -4      124.39      118.53     29.69 o 
   6  16  -4        5.78       -3.36     26.46 o 
   8  16  -4       13.84       32.98     47.41 o 
  -3  17  -4      412.36      394.03     85.01 o 
  -1  17  -4      524.04      557.16     60.91 o 
   1  17  -4      712.85      717.62     40.43 o 
   3  17  -4      451.07      425.40     49.27 o 
   5  17  -4       33.22       33.82     26.83 o 
   7  17  -4       47.33       69.64     38.17 o 
   9  17  -4       38.32      -22.98     73.52 o 
  -4  18  -4      145.62      284.90    110.28 o 
  -2  18  -4      325.19      318.65     59.52 o 
   0  18  -4      278.47      275.15     47.91 o 
   2  18  -4      855.72      838.94    156.24 o 
   4  18  -4      289.51      281.69     43.82 o 
   6  18  -4      294.76      392.52     74.65 o 
   8  18  -4       38.61       52.11     53.94 o 
  -3  19  -4       17.61      -30.74     30.74 o 
  -1  19  -4       95.82      108.30     35.63 o 
   1  19  -4       58.82       52.59     28.71 o 
   3  19  -4       44.73       41.94     44.27 o 
   5  19  -4       74.71       74.52     33.49 o 
   7  19  -4        6.99      -11.06     43.77 o 
  -4  20  -4      249.98      280.30     96.50 o 
  -2  20  -4       53.12       34.51     35.25 o 
   0  20  -4       64.40       47.23     28.71 o 
   2  20  -4      502.87      461.81    107.99 o 
   4  20  -4      629.12      653.91     59.40 o 
   6  20  -4      418.56      482.13     83.56 o 
   8  20  -4       62.54       95.35     56.09 o 
  -3  21  -4       37.54      139.68     42.48 o 
  -1  21  -4      245.79      234.12     50.29 o 
   1  21  -4     1191.19      944.30    128.66 o 
   3  21  -4      682.44      879.97    140.15 o 
   5  21  -4      171.53      181.05     64.33 o 
   7  21  -4        1.61       53.37     52.33 o 
  -4  22  -4       76.29       50.55     57.44 o 
  -2  22  -4       81.67      112.58     45.95 o 
   0  22  -4      185.03      340.04     89.61 o 
   2  22  -4      117.60       87.31     45.95 o 
   4  22  -4       37.10      -16.08     52.84 o 
   6  22  -4        8.57       23.94     44.66 o 
  -3  23  -4       47.14       31.25     41.36 o 
  -1  23  -4       66.30      124.32     42.44 o 
   1  23  -4       63.74      172.32     71.22 o 
   3  23  -4       26.12       18.38     41.36 o 
   5  23  -4       54.89       -9.19     57.44 o 
   7  23  -4       11.25        3.10     53.32 o 
  -4  24  -4       20.39      -64.33     64.33 o 
  -2  24  -4       40.47       57.88     36.92 o 
   0  24  -4       31.48        4.60     39.06 o 
   2  24  -4        1.98      -20.68     34.46 o 
   4  24  -4        7.39      140.15     80.42 o 
   6  24  -4       42.71      -29.87     73.52 o 
  -3  25  -4        5.71       73.16     46.11 o 
  -1  25  -4        8.91        9.19     41.36 o 
   1  25  -4        2.35        6.89     36.76 o 
   3  25  -4        4.53      -39.06     39.06 o 
   5  25  -4       13.66       48.25     68.93 o 
  -4  26  -4       58.42      158.53     96.50 o 
  -2  26  -4      134.75      140.15     71.22 o 
   0  26  -4       46.26       85.01     50.55 o 
   2  26  -4       32.92       73.52     50.55 o 
   4  26  -4       60.23      167.72     91.90 o 
   6  26  -4       17.35       80.42     87.31 o 
  -3  27  -4        5.79       16.08     59.74 o 
  -1  27  -4       23.60      107.99     52.84 o 
   1  27  -4       28.47      135.56     66.63 o 
   3  27  -4       41.43       11.49     45.95 o 
   5  27  -4       20.94       85.01     89.61 o 
  -4  28  -4       21.42      107.99     94.20 o 
  -2  28  -4       24.74       87.31     57.44 o 
   0  28  -4       50.24       52.84     57.44 o 
   2  28  -4       30.39       64.33     52.84 o 
   4  28  -4       17.26       -6.89     75.82 o 
  -1  29  -4       15.39        0.00     55.14 o 
   1  29  -4       73.81       62.03     57.44 o 
   3  29  -4       43.20      -45.95     48.25 o 
   5  29  -4       17.07       50.55     91.90 o 
  -2  30  -4        0.22      -25.27     62.03 o 
   0  30  -4        0.58        0.00     55.14 o 
   2  30  -4        0.87      -36.76     50.55 o 
   4  30  -4        6.36       34.46     55.14 o 
  -1  31  -4       25.52        2.30     55.14 o 
   1  31  -4       24.10        0.00     55.14 o 
   3  31  -4        9.48       43.65     66.63 o 
   0  32  -4       33.43      238.95     94.20 o 
   2  32  -4        1.71      -55.14     57.44 o 
   1   1  -3    18934.11    20262.47    208.97 o 
   3   1  -3     4695.39     4839.18     75.46 o 
   5   1  -3     4312.53     4098.78    155.20 o 
   7   1  -3      479.83      579.41     81.04 o 
   9   1  -3      146.13      156.37     56.03 o 
   0   2  -3    31516.26    35187.28    377.69 o 
   2   2  -3     3780.72     3764.09     83.01 o 
   4   2  -3      278.50      308.40     21.78 o 
   6   2  -3     2493.23     2495.47     94.97 o 
   8   2  -3      729.35      639.06     93.56 o 
  10   2  -3      139.16       11.70     42.85 o 
   1   3  -3    15858.41    16245.08    181.72 o 
   3   3  -3     1791.00     1594.05    105.49 o 
   5   3  -3      960.97      845.67     51.68 o 
   7   3  -3      342.34      318.93     61.78 o 
   9   3  -3      164.45      130.67     51.68 o 
   0   4  -3     1241.58     1216.71     41.05 o 
   2   4  -3      196.64      215.73     24.74 o 
   4   4  -3      315.55      345.26     35.70 o 
   6   4  -3       78.74       74.53     33.81 o 
   8   4  -3      155.67      125.22     50.36 o 
  10   4  -3       81.97       71.61    173.47 o 
  -1   5  -3      957.26      976.47     78.12 o 
   1   5  -3     3970.65     3565.06     81.05 o 
   3   5  -3      505.45      508.03     35.82 o 
   5   5  -3        7.78        5.05     15.00 o 
   7   5  -3      100.61       98.46     31.78 o 
   9   5  -3       36.53       21.94     50.55 o 
   0   6  -3      938.58      906.91     31.21 o 
   2   6  -3     6819.84     6822.42    122.00 o 
   4   6  -3      658.34      747.68     49.05 o 
   6   6  -3        4.62       -9.19     20.75 o 
   8   6  -3       62.37       71.85     44.13 o 
  10   6  -3        5.07       -1.01     46.28 o 
  -1   7  -3     4198.85     4253.00    122.46 o 
   1   7  -3     1425.92     1380.19     46.52 o 
   3   7  -3      253.51      262.86     34.38 o 
   5   7  -3      182.48      121.92     28.64 o 
   7   7  -3       72.97       71.73     30.68 o 
   9   7  -3       26.30       56.67     45.77 o 
  -2   8  -3     2602.09     2704.25    160.83 o 
   0   8  -3     1370.80     1249.64     56.81 o 
   2   8  -3     2616.23     2719.39     77.26 o 
   4   8  -3      150.39      133.01     41.64 o 
   6   8  -3       78.62       81.63     31.12 o 
   8   8  -3       36.48       58.75     55.14 o 
  10   8  -3       14.58       33.11     54.95 o 
  -1   9  -3      172.59      149.61     30.02 o 
   1   9  -3      191.86      182.87     16.15 o 
   3   9  -3      587.81      667.17     43.83 o 
   5   9  -3      194.06      250.03     38.71 o 
   7   9  -3       26.36       15.14     34.88 o 
   9   9  -3       18.66        7.77     47.10 o 
  -2  10  -3     3534.55     3564.83    131.32 o 
   0  10  -3     3095.32     3191.98     99.26 o 
   2  10  -3     5076.11     4930.25    112.53 o 
   4  10  -3     1635.48     1586.89     79.43 o 
   6  10  -3      323.19      362.09     52.96 o 
   8  10  -3       79.02      102.84     49.12 o 
  10  10  -3       27.85       26.20     95.35 o 
  -3  11  -3      486.92      413.56     96.50 o 
  -1  11  -3     1677.65     1827.77    188.40 o 
   1  11  -3     1805.54     1769.20     55.40 o 
   3  11  -3      857.38      936.81     53.30 o 
   5  11  -3      411.05      437.71     51.05 o 
   7  11  -3      142.35      256.87     47.62 o 
   9  11  -3       22.72      142.71     73.52 o 
  -2  12  -3     1665.83     1741.68     95.48 o 
   0  12  -3     3631.59     3888.53     72.79 o 
   2  12  -3     1836.51     1845.39     53.43 o 
   4  12  -3      154.77      192.11     34.32 o 
   6  12  -3      295.02      374.93     51.63 o 
   8  12  -3       67.96       15.00     33.71 o 
  -3  13  -3     2082.82     1913.88    167.72 o 
  -1  13  -3     2009.05     2142.45    107.99 o 
   1  13  -3      887.09      786.63     38.79 o 
   3  13  -3     1000.49     1126.66     60.50 o 
   5  13  -3      362.34      469.78     55.62 o 
   7  13  -3      202.52      241.87     48.59 o 
   9  13  -3       59.67       39.99     51.91 o 
  -4  14  -3      209.25      135.56     85.01 o 
  -2  14  -3       87.15       65.48     27.62 o 
   0  14  -3     1099.73     1333.83     44.56 o 
   2  14  -3      173.91      203.58     23.66 o 
   4  14  -3       14.32       21.40     18.85 o 
   6  14  -3       42.16       40.22     58.76 o 
   8  14  -3       27.60       42.08     38.42 o 
  -3  15  -3      112.54       73.52     45.95 o 
  -1  15  -3       32.83       54.11     23.52 o 
   1  15  -3      209.25      163.32     24.47 o 
   3  15  -3      116.54      124.81     27.86 o 
   5  15  -3      133.74      140.36     35.77 o 
   7  15  -3       18.37        2.37     33.02 o 
   9  15  -3        3.94      -39.06     64.33 o 
  -4  16  -3      226.23      167.72     82.71 o 
  -2  16  -3      100.64       98.96     33.66 o 
   0  16  -3        1.78        1.30     13.84 o 
   2  16  -3      930.08      912.88     49.13 o 
   4  16  -3      671.60      760.41     58.02 o 
   6  16  -3       23.21       30.51     30.39 o 
   8  16  -3       45.13       63.66    112.58 o 
  -3  17  -3      266.13      254.23     55.24 o 
  -1  17  -3      394.38      457.57     64.74 o 
   1  17  -3      278.11      315.12     33.08 o 
   3  17  -3        8.40       24.43     19.81 o 
   5  17  -3       77.45       32.46     42.71 o 
   7  17  -3      127.04      130.96     79.27 o 
   9  17  -3        5.39       62.03     82.71 o 
  -4  18  -3      241.51      140.15     73.52 o 
  -2  18  -3      551.78      622.13    134.41 o 
   0  18  -3      324.68      302.24     52.63 o 
   2  18  -3      822.59      866.97     51.11 o 
   4  18  -3      293.32      345.63     49.01 o 
   6  18  -3       41.73       51.37     40.52 o 
   8  18  -3       40.55      -11.63     51.68 o 
  -5  19  -3       65.84      170.02     75.82 o 
  -3  19  -3      514.88      465.76     94.20 o 
  -1  19  -3     1143.03      991.33     83.66 o 
   1  19  -3      362.08      432.45     61.28 o 
   3  19  -3      455.04      507.12     52.35 o 
   5  19  -3      373.75      412.49     75.52 o 
   7  19  -3      106.86      126.37     57.96 o 
  -4  20  -3      107.64      312.47    105.69 o 
  -2  20  -3      178.11      135.08     45.05 o 
   0  20  -3      596.54      548.79     72.89 o 
   2  20  -3      757.00      733.72     76.97 o 
   4  20  -3        7.73       21.89     30.74 o 
   6  20  -3       26.33       -7.33     42.85 o 
   8  20  -3       14.27       51.39     57.25 o 
  -5  21  -3       48.88      133.26     80.42 o 
  -3  21  -3       20.46       65.96     34.46 o 
  -1  21  -3       84.86       49.01     35.88 o 
   1  21  -3      224.05      321.66     91.90 o 
   3  21  -3       59.58       78.59     40.21 o 
   5  21  -3      119.55       27.79     42.15 o 
   7  21  -3       59.32      124.44     60.05 o 
  -4  22  -3      180.78      360.72    103.39 o 
  -2  22  -3      223.25      214.54     52.63 o 
   0  22  -3       98.95       75.72     35.63 o 
   2  22  -3      277.48      137.85     68.93 o 
   4  22  -3      131.78      131.43     46.28 o 
   6  22  -3       11.13       71.22     45.49 o 
  -5  23  -3        1.44        6.89     68.93 o 
  -3  23  -3       20.78       21.83     30.87 o 
  -1  23  -3       18.40       30.87     48.25 o 
   1  23  -3      133.10      144.75     66.63 o 
   3  23  -3      186.27      140.15     73.52 o 
   5  23  -3       70.80      136.21     56.58 o 
   7  23  -3       15.77      -24.96     47.41 o 
  -4  24  -3        1.19       75.82     73.52 o 
  -2  24  -3       34.81       85.90     39.78 o 
   0  24  -3       47.82       25.27     43.65 o 
   2  24  -3       71.35       55.14     52.84 o 
   4  24  -3       70.85      190.70     91.90 o 
   6  24  -3       12.88        6.64     51.91 o 
  -5  25  -3        8.66       41.36     82.71 o 
  -3  25  -3        2.55       59.49     37.95 o 
  -1  25  -3       48.52      115.14     57.44 o 
   1  25  -3       79.77       39.06     45.95 o 
   3  25  -3       16.96      -20.68     45.95 o 
   5  25  -3        7.33       48.25     66.63 o 
  -4  26  -3       26.76        6.89     71.22 o 
  -2  26  -3        2.17      -15.54     36.76 o 
   0  26  -3        0.08       22.98     55.14 o 
   2  26  -3        6.67       -6.89     43.65 o 
   4  26  -3        5.85       50.55     71.22 o 
   6  26  -3        5.80      -66.63     78.12 o 
  -5  27  -3       19.19      135.56     98.80 o 
  -3  27  -3       51.24      133.26     82.71 o 
  -1  27  -3       79.25      170.02     66.63 o 
   1  27  -3       27.95       71.22     48.25 o 
   3  27  -3       10.08      -41.36     41.36 o 
   5  27  -3       32.36        4.60     78.12 o 
  -4  28  -3        5.54       34.46     96.50 o 
  -2  28  -3       29.88      -50.55     50.55 o 
   0  28  -3       56.02       41.36     55.14 o 
   2  28  -3       72.30      119.47     64.33 o 
   4  28  -3       50.61        2.30     52.84 o 
  -1  29  -3        7.78      -13.79     52.84 o 
   1  29  -3        1.08       43.65     50.55 o 
   3  29  -3        1.74      -45.95     45.95 o 
   5  29  -3        3.99      -48.25     78.12 o 
  -2  30  -3       28.52      195.29     66.63 o 
   0  30  -3       58.27        6.89     64.33 o 
   2  30  -3       69.43       34.46     48.25 o 
   4  30  -3       38.74      -34.46     55.14 o 
  -1  31  -3        2.71       36.76     57.44 o 
   1  31  -3        1.54      -50.55     50.55 o 
   3  31  -3        6.63        0.00     55.14 o 
   0  32  -3       10.49      -43.65     57.44 o 
   2  32  -3        9.31      -29.87     59.74 o 
   0   0  -2     9174.32     9893.37    183.81 o 
   2   0  -2   230300.52   227167.16   2125.72 o 
   4   0  -2    21936.50    22231.60    319.95 o 
   6   0  -2     1765.40     1614.48     91.90 o 
   8   0  -2      123.21      140.15     57.44 o 
  10   0  -2       53.64       11.49     62.03 o 
   1   1  -2     9762.15     9386.44    157.79 o 
   3   1  -2     7454.87     6900.95     93.80 o 
   5   1  -2     4465.55     4209.89     89.69 o 
   7   1  -2      862.44      634.69     80.42 o 
   9   1  -2       19.15        6.89     37.37 o 
   0   2  -2    12097.35    12400.02    250.44 o 
   2   2  -2      539.83      508.22     27.26 o 
   4   2  -2     3608.34     3448.51     71.14 o 
   6   2  -2     2426.07     2417.12     73.35 o 
   8   2  -2      126.09       87.76     40.27 o 
  10   2  -2       50.65       -1.15     43.87 o 
   1   3  -2     4202.04     3733.30     66.73 o 
   3   3  -2       60.23       69.03     16.21 o 
   5   3  -2      739.56      669.01     34.49 o 
   7   3  -2     1573.00     1461.66     82.08 o 
   9   3  -2      240.04      260.76     65.06 o 
   0   4  -2     8434.53     7985.34    176.91 o 
   2   4  -2      990.04      986.76     40.18 o 
   4   4  -2     2548.47     2467.98     81.57 o 
   6   4  -2      320.68      362.36     44.62 o 
   8   4  -2       59.70      -16.98     35.61 o 
  10   4  -2       72.50       35.44     46.92 o 
  -1   5  -2      169.46      217.83     27.05 o 
   1   5  -2    11117.87    10418.87    137.70 o 
   3   5  -2      450.85      466.68     33.11 o 
   5   5  -2      170.22      184.10     20.02 o 
   7   5  -2      261.29      268.50     43.73 o 
   9   5  -2       42.49      -12.02     41.87 o 
  -2   6  -2      325.45      367.61     57.44 o 
   0   6  -2     1215.26     1046.14     61.37 o 
   2   6  -2     1114.32     1052.09     43.66 o 
   4   6  -2      974.46      957.65     54.76 o 
   6   6  -2       86.23      108.45     31.37 o 
   8   6  -2       43.47       81.39     42.15 o 
  10   6  -2        8.50       -8.04     45.49 o 
  -3   7  -2      186.81      268.82     89.61 o 
  -1   7  -2     1419.43     1352.41     61.74 o 
   1   7  -2     1359.96     1384.55     60.02 o 
   3   7  -2     1717.60     1594.00     64.52 o 
   5   7  -2      301.99      281.30     38.36 o 
   7   7  -2      255.02      216.06     44.65 o 
   9   7  -2        4.84      -36.31     36.31 o 
  -2   8  -2     1152.23     1171.94     67.06 o 
   0   8  -2      534.92      534.57     22.96 o 
   2   8  -2     2714.54     2699.09     95.45 o 
   4   8  -2      416.46      418.06     37.97 o 
   6   8  -2      231.11      251.07     41.19 o 
   8   8  -2        0.87       20.28     37.26 o 
  10   8  -2        3.11       19.63     47.41 o 
  -3   9  -2      339.21      369.91     85.01 o 
  -1   9  -2     5005.77     4666.89    240.10 o 
   1   9  -2     4520.65     4578.84     75.37 o 
   3   9  -2      344.88      350.07     37.61 o 
   5   9  -2      612.19      629.28     50.30 o 
   7   9  -2      332.15      338.12     53.03 o 
   9   9  -2       29.01      212.21     61.78 o 
  -4  10  -2      660.12      636.43    121.77 o 
  -2  10  -2     1654.07     1652.96    112.58 o 
   0  10  -2     1629.96     1563.76     44.40 o 
   2  10  -2      659.98      738.05     61.86 o 
   4  10  -2        3.45       19.65     16.33 o 
   6  10  -2       34.39       20.23     26.10 o 
   8  10  -2        6.00        2.53     31.34 o 
  10  10  -2        4.85       30.05     63.18 o 
  -3  11  -2     3575.41     3462.45    211.38 o 
  -1  11  -2    18186.16    19272.39    317.98 o 
   1  11  -2     7687.39     8539.33    132.81 o 
   3  11  -2     1112.55     1074.54     62.11 o 
   5  11  -2      526.96      537.15     52.82 o 
   7  11  -2      294.49      345.15     56.47 o 
   9  11  -2       37.54       42.35     48.66 o 
  -4  12  -2      714.24      935.11    128.66 o 
  -2  12  -2        9.54       13.08     18.28 o 
   0  12  -2     1190.23     1108.25     47.04 o 
   2  12  -2      587.46      435.93     35.80 o 
   4  12  -2      234.14      222.77     34.13 o 
   6  12  -2       12.02        3.80     24.67 o 
   8  12  -2       23.67       19.86     35.05 o 
  -5  13  -2      347.21      487.09    117.18 o 
  -3  13  -2      924.74      891.72     90.75 o 
  -1  13  -2     1578.84     1579.41     72.34 o 
   1  13  -2      613.39      603.26     86.41 o 
   3  13  -2      583.87      615.42     47.73 o 
   5  13  -2       15.10      -20.00     20.89 o 
   7  13  -2       15.78        7.64     29.12 o 
   9  13  -2       13.51       18.38     82.71 o 
  -4  14  -2       16.06        9.19     48.25 o 
  -2  14  -2       80.09       75.61     26.48 o 
   0  14  -2      517.40      443.53     31.17 o 
   2  14  -2       38.14       56.52     15.71 o 
   4  14  -2      105.60       80.63     26.96 o 
   6  14  -2      125.44      103.54     40.11 o 
   8  14  -2       38.56       32.51     37.57 o 
  -5  15  -2      170.66      215.97     87.31 o 
  -3  15  -2      135.94      259.07     49.12 o 
  -1  15  -2      463.77      435.90     29.76 o 
   1  15  -2      241.76      222.57     28.91 o 
   3  15  -2      414.08      382.94     44.29 o 
   5  15  -2      554.58      588.02     59.81 o 
   7  15  -2      130.76      175.33     44.16 o 
   9  15  -2       42.39      103.39     82.71 o 
  -4  16  -2      248.80      323.96     94.20 o 
  -2  16  -2      283.69      295.02     47.98 o 
   0  16  -2       86.76       67.95     17.48 o 
   2  16  -2      185.86      188.38     31.95 o 
   4  16  -2       31.22       66.83     25.50 o 
   6  16  -2       50.96       56.57     31.34 o 
   8  16  -2       10.70      134.55     58.88 o 
  -5  17  -2      335.79      454.92    124.07 o 
  -3  17  -2      717.14      821.21     76.17 o 
  -1  17  -2     1134.45     1026.36     45.86 o 
   1  17  -2      208.45      230.64     31.59 o 
   3  17  -2      100.17      113.52     27.15 o 
   5  17  -2      281.09      339.93     50.98 o 
   7  17  -2      125.15      199.31     62.93 o 
   9  17  -2        9.33       52.84     80.42 o 
  -4  18  -2      287.37      402.08    107.99 o 
  -2  18  -2      730.91      680.78     68.18 o 
   0  18  -2      892.50      908.86     48.43 o 
   2  18  -2      140.03      147.64     28.28 o 
   4  18  -2      539.19      459.49     53.49 o 
   6  18  -2       30.29       43.65     43.87 o 
   8  18  -2        1.73      -43.34     45.05 o 
  -5  19  -2       80.80       87.31     78.12 o 
  -3  19  -2      295.66      238.16     57.44 o 
  -1  19  -2      110.71      119.99     39.19 o 
   1  19  -2      169.31      235.05     32.61 o 
   3  19  -2      194.55      199.35     36.70 o 
   5  19  -2       17.44      -31.40     35.88 o 
   7  19  -2       45.70       87.52     51.91 o 
  -6  20  -2       21.44       -4.60     59.74 o 
  -4  20  -2       29.81       64.33     50.55 o 
  -2  20  -2       32.48       21.92     34.46 o 
   0  20  -2      682.67      695.47     68.92 o 
   2  20  -2     1656.94     1637.41     77.80 o 
   4  20  -2      716.37      701.55     84.11 o 
   6  20  -2      114.31       71.93     57.44 o 
   8  20  -2       12.14      -51.16     51.16 o 
  -5  21  -2       68.37      264.22     98.80 o 
  -3  21  -2      214.12      274.05     58.22 o 
  -1  21  -2     1552.35     1499.28    105.60 o 
   1  21  -2      933.20      800.45    109.13 o 
   3  21  -2      108.39       25.38     34.90 o 
   5  21  -2       65.27      102.16     46.78 o 
   7  21  -2       19.97       64.00     55.14 o 
  -6  22  -2        0.78       89.61     66.63 o 
  -4  22  -2       70.76       85.01     59.74 o 
  -2  22  -2      620.68      725.26     73.80 o 
   0  22  -2      503.75      432.77     67.29 o 
   2  22  -2       76.05      -34.46     34.46 o 
   4  22  -2       65.84       80.14     63.18 o 
   6  22  -2      102.88      189.41     60.78 o 
  -5  23  -2       95.92      142.45     80.42 o 
  -3  23  -2      193.71      267.96     55.17 o 
  -1  23  -2      162.85      346.69     65.78 o 
   1  23  -2        9.23      -34.46     34.46 o 
   3  23  -2       36.04      -39.06     39.06 o 
   5  23  -2       55.82        6.85     46.28 o 
   7  23  -2       20.42       65.91     56.58 o 
  -6  24  -2       20.16      160.83     89.61 o 
  -4  24  -2       71.14      128.66     66.63 o 
  -2  24  -2       41.40       87.62     43.65 o 
   0  24  -2       51.69       49.78     32.17 o 
   2  24  -2       16.85       68.93     50.55 o 
   4  24  -2       27.64       32.17     57.44 o 
   6  24  -2       53.94      139.35     62.15 o 
  -5  25  -2        9.97       25.27     64.33 o 
  -3  25  -2       16.62       24.84     34.00 o 
  -1  25  -2        2.01        0.59     28.40 o 
   1  25  -2       37.85       27.57     39.06 o 
   3  25  -2       81.12      124.07     68.93 o 
   5  25  -2       33.54      114.88     78.12 o 
   7  25  -2        5.66       51.81     55.61 o 
  -6  26  -2        8.57      176.91    101.09 o 
  -4  26  -2       28.09      -16.08     59.74 o 
  -2  26  -2       15.01       90.21     33.66 o 
   0  26  -2       18.52       87.31     48.25 o 
   2  26  -2       48.20       18.38     50.55 o 
   4  26  -2       35.90       91.90     80.42 o 
   6  26  -2       23.57      -22.98     75.82 o 
  -5  27  -2        0.56       71.22     91.90 o 
  -3  27  -2       11.17       43.65     62.03 o 
  -1  27  -2       16.85       20.68     45.95 o 
   1  27  -2       20.06       16.08     41.36 o 
   3  27  -2       17.49       66.63     48.25 o 
   5  27  -2       15.05       66.63     78.12 o 
  -4  28  -2        4.56       22.98     85.01 o 
  -2  28  -2       13.97       98.63     43.77 o 
   0  28  -2       36.99       -4.60     50.55 o 
   2  28  -2       17.98       20.68     43.65 o 
   4  28  -2        3.76      -50.55     50.55 o 
  -3  29  -2       32.87      197.59     96.50 o 
  -1  29  -2       90.00      119.47     66.63 o 
   1  29  -2       87.70       71.22     57.44 o 
   3  29  -2       47.17      -36.76     45.95 o 
   5  29  -2       40.86      -41.36     82.71 o 
  -4  30  -2        4.84      117.18    101.09 o 
  -2  30  -2        0.35       13.79     57.44 o 
   0  30  -2       10.46      -48.25     48.25 o 
   2  30  -2       20.30      -32.17     41.36 o 
   4  30  -2       13.55      -57.44     57.44 o 
  -1  31  -2        5.09       68.93     64.33 o 
   1  31  -2       18.97      105.69     57.44 o 
   3  31  -2       13.84      -45.95     52.84 o 
   0  32  -2        4.42        4.60     57.44 o 
   2  32  -2       13.80      -55.14     55.14 o 
  -1  33  -2       10.41      -68.93     68.93 o 
   1  33  -2        8.92        9.19     71.22 o 
   1   1  -1     5319.62     5561.82    124.95 o 
   3   1  -1    24760.94    25701.14    234.41 o 
   5   1  -1     2955.19     2830.79     76.26 o 
   7   1  -1      801.86      930.57     88.46 o 
   9   1  -1       35.84       69.54     48.66 o 
   0   2  -1     5643.90     5548.55     82.09 o 
   2   2  -1     4110.89     4371.33     61.08 o 
   4   2  -1    13619.56    13512.67    165.84 o 
   6   2  -1     1185.43     1076.85     65.99 o 
   8   2  -1       51.60       31.20     48.25 o 
  10   2  -1        4.00       20.03     59.74 o 
  -1   3  -1     3333.16     3212.01    117.18 o 
   1   3  -1     8124.64     7418.21     96.14 o 
   3   3  -1      388.18      356.36     21.39 o 
   5   3  -1      249.44      307.48     29.06 o 
   7   3  -1      482.78      539.38     56.30 o 
   9   3  -1       38.37        9.19     38.89 o 
  -2   4  -1     3123.25     2952.39    144.75 o 
   0   4  -1     1003.40     1040.41     24.11 o 
   2   4  -1     1763.11     1706.09     52.03 o 
   4   4  -1      293.93      270.52     23.29 o 
   6   4  -1      651.47      573.13     54.71 o 
   8   4  -1       39.64       29.87     52.84 o 
  10   4  -1        1.64       20.68     43.87 o 
  -3   5  -1       70.36      151.64     55.14 o 
  -1   5  -1     4942.94     4620.95    103.08 o 
   1   5  -1     1118.91     1041.75     51.22 o 
   3   5  -1      129.71      145.47     24.74 o 
   5   5  -1      520.34      436.17     31.19 o 
   7   5  -1      382.78      481.80     60.07 o 
   9   5  -1      121.59      138.16     53.54 o 
  -2   6  -1      138.57      128.66     39.06 o 
   0   6  -1    17924.55    17781.06    179.41 o 
   2   6  -1     1266.50     1335.49     48.60 o 
   4   6  -1      925.62      899.68     42.73 o 
   6   6  -1      249.66      205.81     38.81 o 
   8   6  -1       72.68       95.95     43.51 o 
  10   6  -1        5.78       28.23     51.16 o 
  -3   7  -1      710.21      597.37     89.61 o 
  -1   7  -1      717.77      608.81     58.59 o 
   1   7  -1      634.89      534.59     28.16 o 
   3   7  -1      590.56      640.82     41.54 o 
   5   7  -1      994.98      956.17     43.67 o 
   7   7  -1      373.47      487.43     63.43 o 
   9   7  -1       37.79       47.26     44.11 o 
  -4   8  -1     2170.32     1998.89    172.32 o 
  -2   8  -1     3124.12     3063.01    222.86 o 
   0   8  -1     7303.18     6967.28    104.28 o 
   2   8  -1      429.05      447.14     31.17 o 
   4   8  -1       27.21       34.89     16.55 o 
   6   8  -1      629.06      680.67     59.75 o 
   8   8  -1       49.88       54.06     38.16 o 
  10   8  -1       35.99       85.62     54.60 o 
  -5   9  -1      191.29      222.86     82.71 o 
  -3   9  -1      124.18      110.28     48.25 o 
  -1   9  -1      393.42      431.12     37.26 o 
   1   9  -1      277.77      202.44     23.13 o 
   3   9  -1      472.22      567.95     40.74 o 
   5   9  -1      147.13      177.91     40.38 o 
   7   9  -1      186.73      180.94     41.83 o 
   9   9  -1       50.53       47.48     48.41 o 
  -4  10  -1     1351.07     1284.35    137.85 o 
  -2  10  -1     2181.62     2232.08     91.92 o 
   0  10  -1     7472.60     7492.61    116.38 o 
   2  10  -1     4122.59     3819.51     94.15 o 
   4  10  -1      553.24      554.95     43.95 o 
   6  10  -1      172.44      192.28     39.04 o 
   8  10  -1       73.89       78.65     45.91 o 
  10  10  -1       21.30       38.62     60.05 o 
  -5  11  -1      153.21      135.56     66.63 o 
  -3  11  -1     1011.94     1155.68     72.62 o 
  -1  11  -1     1288.70     1428.42     39.80 o 
   1  11  -1     1276.43     1211.17     48.65 o 
   3  11  -1      215.58      225.35     32.13 o 
   5  11  -1       15.10        8.17     19.54 o 
   7  11  -1       22.48       18.76     29.04 o 
   9  11  -1        5.86      -32.21     46.28 o 
  -4  12  -1      361.49      452.62    107.99 o 
  -2  12  -1     1826.16     2033.99     93.85 o 
   0  12  -1     3792.41     3841.03    123.59 o 
   2  12  -1      347.36      312.70     31.76 o 
   4  12  -1      516.05      538.00     48.69 o 
   6  12  -1       82.72       77.37     30.04 o 
   8  12  -1       31.77       18.44     33.63 o 
  -5  13  -1     1126.54     1013.23    140.15 o 
  -3  13  -1     1046.14     1117.05     74.91 o 
  -1  13  -1      835.43      820.38     57.98 o 
   1  13  -1     2493.42     2471.58     90.84 o 
   3  13  -1      586.95      652.01     80.03 o 
   5  13  -1      404.05      420.34     52.71 o 
   7  13  -1      352.60      579.20     72.07 o 
   9  13  -1       83.58       94.20     85.01 o 
  -6  14  -1       16.41       66.63     62.03 o 
  -4  14  -1      653.12      604.26    121.77 o 
  -2  14  -1      724.17      681.39     58.49 o 
   0  14  -1      209.69      276.53     35.55 o 
   2  14  -1      146.92      134.06     30.14 o 
   4  14  -1        3.58        2.47     18.26 o 
   6  14  -1      195.11      215.88     45.06 o 
   8  14  -1        5.60      -10.94     43.60 o 
  -5  15  -1      103.58      181.51     73.52 o 
  -3  15  -1      201.38      234.27     46.92 o 
  -1  15  -1      846.67      845.93     58.04 o 
   1  15  -1      988.19      885.80     53.90 o 
   3  15  -1      163.62      164.75     31.14 o 
   5  15  -1       26.17       76.70     30.22 o 
   7  15  -1       48.04      -15.06     38.15 o 
   9  15  -1       13.24      -66.63     66.63 o 
  -6  16  -1      297.87      218.27     96.50 o 
  -4  16  -1      284.70      245.84     73.52 o 
  -2  16  -1       50.73       57.04     16.65 o 
   0  16  -1      913.03      811.21     69.28 o 
   2  16  -1      435.10      441.44     52.97 o 
   4  16  -1      160.11      172.08     33.34 o 
   6  16  -1      120.05      122.99     47.59 o 
   8  16  -1       57.10       68.67     56.29 o 
  -5  17  -1       58.37      172.32     89.61 o 
  -3  17  -1      197.43      210.83     45.77 o 
  -1  17  -1      353.86      321.86     33.41 o 
   1  17  -1      626.23      673.52     71.02 o 
   3  17  -1      583.00      612.48     77.67 o 
   5  17  -1      753.35      826.60    132.11 o 
   7  17  -1       96.42      167.82     55.89 o 
   9  17  -1       25.17       17.54     57.25 o 
  -6  18  -1       40.09       20.68     59.74 o 
  -4  18  -1      199.85      129.60     36.94 o 
  -2  18  -1      416.80      416.27     56.84 o 
   0  18  -1      289.39      202.27     31.76 o 
   2  18  -1       45.40       76.05     24.47 o 
   4  18  -1      116.41      203.30     51.91 o 
   6  18  -1       54.10       35.89     41.22 o 
   8  18  -1        0.12      -20.91     71.22 o 
  -5  19  -1      257.71      172.32     85.01 o 
  -3  19  -1      202.28      258.61     51.68 o 
  -1  19  -1      466.95      443.23     58.88 o 
   1  19  -1     1606.38     1542.06     71.90 o 
   3  19  -1     1346.36     1241.12    150.49 o 
   5  19  -1      226.37      279.05     68.00 o 
   7  19  -1        1.53       11.22     41.21 o 
  -6  20  -1       47.31       32.17     68.93 o 
  -4  20  -1      113.59       52.84     55.14 o 
  -2  20  -1      316.30      343.82     60.72 o 
   0  20  -1      239.65      362.58     59.15 o 
   2  20  -1      226.04      211.89     37.33 o 
   4  20  -1      232.61      271.60     62.15 o 
   6  20  -1       82.66      105.24     79.27 o 
   8  20  -1       19.13       46.47     55.63 o 
  -5  21  -1       27.47       41.36     64.33 o 
  -3  21  -1      313.61      272.15     62.03 o 
  -1  21  -1      729.71      789.57     77.53 o 
   1  21  -1      608.39      639.16     63.46 o 
   3  21  -1      472.04      477.90     72.84 o 
   5  21  -1      176.87      210.79     56.84 o 
   7  21  -1       37.45       66.36     52.70 o 
  -6  22  -1       39.99      -39.06     71.22 o 
  -4  22  -1      217.45      261.92     91.90 o 
  -2  22  -1      203.39      277.09     53.54 o 
   0  22  -1      355.25      308.98     60.91 o 
   2  22  -1      293.93      280.18     43.93 o 
   4  22  -1       37.39       42.51     37.37 o 
   6  22  -1       72.78       61.27     46.74 o 
  -5  23  -1       38.48       -2.30     78.12 o 
  -3  23  -1       55.06       82.07     80.42 o 
  -1  23  -1      409.90      406.84     82.71 o 
   1  23  -1      626.78      504.69     74.91 o 
   3  23  -1      323.72      494.00     77.36 o 
   5  23  -1       42.26       -1.28     41.40 o 
   7  23  -1       18.87       59.87     56.03 o 
  -6  24  -1       15.48      -16.08     87.31 o 
  -4  24  -1       29.55      -11.49     50.55 o 
  -2  24  -1       78.44       98.85     74.67 o 
   0  24  -1      266.64      350.12     67.06 o 
   2  24  -1      245.78      250.44     87.31 o 
   4  24  -1       62.05       57.98     47.74 o 
   6  24  -1       50.83      167.27    102.24 o 
  -5  25  -1        7.46      -57.44     57.44 o 
  -3  25  -1       19.61       34.46     45.95 o 
  -1  25  -1       91.04       60.07     33.09 o 
   1  25  -1       73.96       52.84     52.84 o 
   3  25  -1       24.51       20.68     52.84 o 
   5  25  -1        5.42       60.89     67.78 o 
   7  25  -1        5.52       93.10     60.13 o 
  -6  26  -1        5.28      -25.27     85.01 o 
  -4  26  -1        1.31       27.57     64.33 o 
  -2  26  -1        9.94       56.67     68.93 o 
   0  26  -1       14.38       48.01     45.95 o 
   2  26  -1       17.93      -39.06     39.06 o 
   4  26  -1       14.12       20.68     48.25 o 
   6  26  -1       13.29       71.22     91.90 o 
  -5  27  -1       32.44       29.87     82.71 o 
  -3  27  -1       51.64       73.52     59.74 o 
  -1  27  -1       34.24       -8.04     32.01 o 
   1  27  -1       17.50       64.33     64.33 o 
   3  27  -1       44.68       32.17     59.74 o 
   5  27  -1       47.55      193.00     96.50 o 
  -4  28  -1       37.32      238.95     94.20 o 
  -2  28  -1       52.15       73.02     49.40 o 
   0  28  -1       59.32      197.59     68.93 o 
   2  28  -1       36.41      -11.49     48.25 o 
   4  28  -1       18.59      -27.57     50.55 o 
  -5  29  -1       10.22       43.65     96.50 o 
  -3  29  -1        8.12       25.27     68.93 o 
  -1  29  -1        2.77      -16.08     50.55 o 
   1  29  -1        2.32       45.95     55.14 o 
   3  29  -1        6.22      -20.68     48.25 o 
   5  29  -1        0.49       -2.30     85.01 o 
  -4  30  -1       37.54      167.72     87.31 o 
   0  30  -1       59.30       45.95     50.55 o 
   2  30  -1       41.53       -9.19     45.95 o 
   4  30  -1       27.51       34.46     62.03 o 
  -1  31  -1       13.40       73.52     62.03 o 
   1  31  -1       37.40       -4.60     55.14 o 
   3  31  -1       31.04       18.38     48.25 o 
   0  32  -1       13.84       36.76     59.74 o 
   2  32  -1        9.21      -39.06     55.14 o 
  -1  33  -1        0.16      -36.76     66.63 o 
   1  33  -1        2.54      -13.79     64.33 o 
   2   0   0   120976.32   126012.90   1672.64 o 
   4   0   0     1032.83     1178.28     66.08 o 
   6   0   0     1263.07     1298.69     83.32 o 
   8   0   0      164.51      133.26     68.93 o 
  10   0   0       32.99       27.57     66.63 o 
  -1   1   0     9895.17     9815.25    204.48 o 
   1   1   0     9960.36     9907.45    107.82 o 
   3   1   0     9334.77     9287.89    203.29 o 
   5   1   0      410.18      450.53     34.89 o 
   7   1   0      134.68      149.83     40.73 o 
   9   1   0       12.27      -19.53     35.74 o 
  -2   2   0    29096.97    29859.31    553.72 o 
   2   2   0    28919.10    29922.67    291.60 o 
   4   2   0     4581.08     4892.23     95.84 o 
   6   2   0      114.85      124.92     23.95 o 
   8   2   0       19.60       15.26     31.65 o 
  10   2   0       15.11       19.59     46.28 o 
  -3   3   0     2531.16     2701.95    156.24 o 
  -1   3   0     6044.14     5748.88     96.02 o 
   1   3   0     6050.97     5720.54     79.28 o 
   3   3   0     2451.39     2467.77     75.33 o 
   5   3   0     2427.86     2543.16     75.59 o 
   7   3   0      479.51      604.11     81.20 o 
   9   3   0       33.50       65.41     50.05 o 
  -4   4   0      226.80      271.11     73.52 o 
  -2   4   0     6192.66     6090.88    197.59 o 
   0   4   0     1816.05     1842.59     38.47 o 
   2   4   0     6150.33     5787.09     99.74 o 
   4   4   0      231.79      231.99     25.07 o 
   6   4   0      901.08      885.65     60.02 o 
   8   4   0      317.85      279.28     81.56 o 
  10   4   0       19.21        3.17     47.03 o 
  -3   5   0       79.99       66.63     34.46 o 
  -1   5   0     9114.97     8665.01    143.61 o 
   1   5   0     9149.33     8989.63    113.73 o 
   3   5   0       89.25       64.33     16.21 o 
   5   5   0      856.61      856.67     44.06 o 
   7   5   0       46.44       39.47     24.24 o 
   9   5   0        0.51      -37.26     37.26 o 
  -4   6   0      638.19      585.88     91.90 o 
  -2   6   0     1454.15     1419.97    103.39 o 
   0   6   0     2077.88     1881.45     46.23 o 
   2   6   0     1474.57     1385.26     48.32 o 
   4   6   0      670.01      582.05     48.56 o 
   6   6   0      657.90      597.13     56.47 o 
   8   6   0      214.21      224.59     91.90 o 
  10   6   0       24.37      -10.92     46.28 o 
  -5   7   0      453.49      510.06    112.58 o 
  -3   7   0      699.83      686.98     87.31 o 
  -1   7   0      965.45      877.28     45.77 o 
   1   7   0      952.52      874.74     34.43 o 
   3   7   0      692.81      855.50     46.65 o 
   5   7   0      448.23      410.64     38.47 o 
   7   7   0       53.71       55.71     34.79 o 
   9   7   0        1.67       15.71     44.71 o 
  -4   8   0       93.42       62.03     41.36 o 
  -2   8   0       50.44       50.22     16.54 o 
   0   8   0     1745.42     1633.59     48.67 o 
   2   8   0       58.85       28.69     14.88 o 
   4   8   0      102.67       87.28     22.75 o 
   6   8   0      378.07      506.45     55.50 o 
   8   8   0      112.83      179.46     41.73 o 
  10   8   0       12.16       -5.01     49.53 o 
  -5   9   0     1295.53      937.41    130.96 o 
  -3   9   0     2160.55     2265.41    153.94 o 
  -1   9   0      918.04     1052.45     54.95 o 
   1   9   0      963.46     1014.18     39.78 o 
   3   9   0     2157.28     2121.60     93.37 o 
   5   9   0     1268.38     1194.91     69.58 o 
   7   9   0      218.30      262.34     48.59 o 
   9   9   0        6.39      -40.09     47.10 o 
  -6  10   0      149.36      289.49     98.80 o 
  -4  10   0      236.29      133.26     57.44 o 
  -2  10   0      619.70      730.78     50.78 o 
   0  10   0      414.26      401.91     27.68 o 
   2  10   0      617.22      736.13     48.53 o 
   4  10   0      234.83      257.12     35.79 o 
   6  10   0      148.83      188.57     38.91 o 
   8  10   0       12.78        9.60     52.97 o 
  10  10   0       14.73        4.60     68.93 o 
  -5  11   0     1430.51     1849.55    179.21 o 
  -3  11   0     3553.25     3626.24    129.81 o 
  -1  11   0      829.64      961.44     36.41 o 
   1  11   0      863.55      937.62     56.30 o 
   3  11   0     3570.06     3820.01    103.57 o 
   5  11   0     1423.00     1483.81     79.42 o 
   7  11   0      248.33      250.92     47.34 o 
   9  11   0       32.50       43.65     66.63 o 
  -6  12   0      152.48      151.64     73.52 o 
  -4  12   0      219.61      220.57     73.52 o 
  -2  12   0     2078.84     2114.67    119.47 o 
   0  12   0     1445.99     1557.93     58.33 o 
   2  12   0     2088.97     2113.41     69.93 o 
   4  12   0      221.54      204.24     34.11 o 
   6  12   0      157.88      132.76     37.81 o 
   8  12   0      103.74      163.05     48.81 o 
  -5  13   0      245.87      135.56     68.93 o 
  -3  13   0      141.65      106.72     39.06 o 
  -1  13   0       13.44       10.09     12.34 o 
   1  13   0       13.56        2.55     14.35 o 
   3  13   0      141.65       82.02     31.57 o 
   5  13   0      245.90      238.51     40.60 o 
   7  13   0      135.05      136.00     40.40 o 
   9  13   0       11.25      -59.74     66.63 o 
  -6  14   0      101.71       43.65     73.52 o 
  -4  14   0      436.92      202.19     75.82 o 
  -2  14   0      567.45      688.30     99.94 o 
   0  14   0       90.73      169.58     26.37 o 
   2  14   0      573.22      583.71     39.78 o 
   4  14   0      431.35      423.08     48.69 o 
   6  14   0       99.84      124.72     38.13 o 
   8  14   0      105.34      106.84     60.11 o 
  -7  15   0      112.23       62.03     52.84 o 
  -5  15   0      167.87      195.29     75.82 o 
  -3  15   0      303.91      282.49     47.95 o 
  -1  15   0      303.21      320.76     33.20 o 
   1  15   0      289.84      353.11     34.15 o 
   3  15   0      295.60      316.41     38.80 o 
   5  15   0      160.34      210.03     42.25 o 
   7  15   0      108.99      106.75     60.89 o 
   9  15   0       70.47      134.37     70.55 o 
  -6  16   0       40.69       57.44     64.33 o 
  -4  16   0       27.75       43.45     27.05 o 
  -2  16   0      194.42      218.67     26.53 o 
   0  16   0       16.92       17.72     14.86 o 
   2  16   0      192.63      203.35     40.76 o 
   4  16   0       27.56       40.57     23.67 o 
   6  16   0       41.15       25.27     37.37 o 
   8  16   0        1.48        0.34     48.01 o 
  -7  17   0       24.21      110.28     71.22 o 
  -5  17   0      218.98      397.48    107.99 o 
  -3  17   0      378.89      429.65     54.83 o 
  -1  17   0       60.30       52.31     17.71 o 
   1  17   0       68.18       59.30     20.05 o 
   3  17   0      382.29      406.86     42.57 o 
   5  17   0      216.20      260.17     68.92 o 
   7  17   0       24.87       83.86     55.24 o 
   9  17   0        9.28       38.09     61.48 o 
  -6  18   0      261.85      255.03     87.31 o 
  -4  18   0      476.07      503.17    112.58 o 
  -2  18   0      818.61      755.71     41.60 o 
   0  18   0      260.96      301.17     35.06 o 
   2  18   0      810.86      734.00     65.42 o 
   4  18   0      480.99      498.49    105.69 o 
   6  18   0      266.34      257.67    104.54 o 
   8  18   0       51.85       62.83     54.63 o 
  -7  19   0       42.59      -22.98     59.74 o 
  -5  19   0       89.81       71.22     64.33 o 
  -3  19   0       16.19        6.34     20.26 o 
  -1  19   0      202.47      254.54     33.47 o 
   1  19   0      206.77      261.45     56.97 o 
   3  19   0       16.30       42.51     32.49 o 
   5  19   0       88.64      158.64     54.41 o 
   7  19   0       42.32       81.56     53.61 o 
  -6  20   0        6.42      -13.79     55.14 o 
  -4  20   0       18.52        2.30     43.65 o 
  -2  20   0      309.85      406.46     64.44 o 
   0  20   0     1782.92     1807.73     82.90 o 
   2  20   0      305.11      380.33     51.19 o 
   4  20   0       18.99        3.86     35.63 o 
   6  20   0        6.66        6.53     45.26 o 
   8  20   0        8.94      -10.20     51.68 o 
  -7  21   0       12.50      -18.38     75.82 o 
  -5  21   0       21.32       22.98     48.25 o 
  -3  21   0      555.89      693.77     82.71 o 
  -1  21   0      451.65      359.82     89.61 o 
   1  21   0      459.53      435.37     51.67 o 
   3  21   0      565.77      456.79     74.49 o 
   5  21   0       22.60       16.17     40.23 o 
   7  21   0       12.47       -7.19     50.05 o 
  -6  22   0       65.91       57.44     68.93 o 
  -4  22   0      330.32      300.98     89.61 o 
  -2  22   0      192.86      246.32    106.84 o 
   0  22   0        8.52       25.61     33.04 o 
   2  22   0      190.93      188.71     37.18 o 
   4  22   0      327.23      380.40     74.73 o 
   6  22   0       64.60      107.71     53.54 o 
  -7  23   0       45.23      163.13    112.58 o 
  -5  23   0       90.64       64.33     73.52 o 
  -3  23   0      123.53       83.91     43.65 o 
  -1  23   0        6.10       -3.45     37.91 o 
   1  23   0        5.78      -26.29     40.21 o 
   3  23   0      125.51      268.23     61.16 o 
   5  23   0       90.19       12.64     45.40 o 
   7  23   0       44.36      -24.62     51.00 o 
  -6  24   0       56.68       87.31     80.42 o 
  -4  24   0       54.82       27.57     52.84 o 
  -2  24   0       38.41       84.17     35.63 o 
   0  24   0       80.86       99.19     41.40 o 
   2  24   0       36.64      114.88     66.63 o 
   4  24   0       56.75       51.56     47.74 o 
   6  24   0       57.42       78.69     55.17 o 
  -5  25   0        9.75      -27.57     57.44 o 
  -3  25   0       14.90       27.57     41.36 o 
  -1  25   0      104.69       50.55     32.01 o 
   1  25   0      103.77      107.63     46.78 o 
   3  25   0       14.70       18.38     50.55 o 
   5  25   0       10.09        7.07    113.73 o 
  -6  26   0       29.26       55.14     87.31 o 
  -4  26   0       42.04       96.50     78.12 o 
  -2  26   0       60.95       81.92     72.37 o 
   0  26   0       37.49       35.29     56.29 o 
   2  26   0       60.94      -41.36     41.36 o 
   4  26   0       43.18      -13.79     52.84 o 
   6  26   0       29.23       24.04     74.67 o 
  -5  27   0       18.72        4.60     71.22 o 
  -3  27   0       19.49      -13.79     52.84 o 
  -1  27   0        1.34       15.21     29.76 o 
   1  27   0        1.12      -41.36     41.36 o 
   3  27   0       19.42      -20.68     55.14 o 
   5  27   0       18.30        9.19     87.31 o 
  -4  28   0       25.11       52.84     75.82 o 
  -2  28   0       32.02      117.96     75.82 o 
   0  28   0       37.42       94.20     57.44 o 
   2  28   0       32.29      -16.08     50.55 o 
   4  28   0       25.37       25.27     57.44 o 
  -5  29   0       38.70      -18.38     78.12 o 
  -3  29   0       66.56      -11.49     64.33 o 
  -1  29   0       99.88      149.34     50.05 o 
   1  29   0       99.59      110.28     59.74 o 
   3  29   0       66.57       -9.19     48.25 o 
   5  29   0       37.87       57.44     85.01 o 
  -4  30   0        0.36       71.22     80.42 o 
  -2  30   0       20.52      142.45     78.12 o 
   0  30   0       38.20      151.64     66.63 o 
   2  30   0       20.46      -45.95     45.95 o 
   4  30   0        0.35      -48.25     48.25 o 
  -3  31   0       10.28      -62.03     62.03 o 
  -1  31   0       40.75       66.63     64.33 o 
   1  31   0       40.26      -34.46     52.84 o 
   3  31   0       10.01       -9.19     52.84 o 
   0  32   0       29.62      -39.06     59.74 o 
   2  32   0       14.55      -34.46     57.44 o 
  -1  33   0       13.13      -25.27     64.33 o 
   1  33   0       13.27       27.57     64.33 o 
  -3   1   1    24848.02    25197.52    542.23 o 
  -1   1   1     5378.36     5703.56     90.59 o 
   1   1   1    11248.01    12814.71    137.02 o 
   3   1   1     2085.33     2143.31     58.38 o 
   5   1   1     1192.34     1178.75     53.56 o 
   7   1   1       23.32       40.41     24.30 o 
   9   1   1       12.56       21.62     59.74 o 
  -4   2   1    13545.36    13479.88    415.86 o 
  -2   2   1     4018.34     4195.38    149.34 o 
   0   2   1     5553.90     5549.18     71.16 o 
   2   2   1    54291.19    56644.06    494.04 o 
   4   2   1     3693.19     3515.57     84.87 o 
   6   2   1      438.07      445.66     41.78 o 
   8   2   1      166.56      182.60     52.78 o 
  10   2   1       10.51        2.06     98.80 o 
  -3   3   1      387.39      333.15     52.84 o 
  -1   3   1     8130.73     7554.21    109.78 o 
   1   3   1     3333.43     3262.87     84.41 o 
   3   3   1      320.62      327.65     29.32 o 
   5   3   1      744.08      790.82     44.88 o 
   7   3   1       88.35       93.69     39.65 o 
   9   3   1       13.30      -20.48     48.25 o 
  -4   4   1      283.79      211.38     62.03 o 
  -2   4   1     1707.11     1500.32     94.20 o 
   0   4   1      948.00      958.97     30.93 o 
   2   4   1     3195.84     3301.60     74.31 o 
   4   4   1      445.52      489.75     38.14 o 
   6   4   1      762.19      720.63     47.87 o 
   8   4   1      112.03      110.70     44.66 o 
  10   4   1        8.65      -44.66     44.66 o 
  -5   5   1      524.89      399.78     96.50 o 
  -3   5   1      126.17      144.75     43.65 o 
  -1   5   1     1164.70     1071.42     44.80 o 
   1   5   1     5029.00     4716.98     74.03 o 
   3   5   1       71.29      104.52     21.14 o 
   5   5   1      280.43      318.21     36.81 o 
   7   5   1       51.45       66.44     33.08 o 
   9   5   1       24.19       59.74     47.11 o 
  -4   6   1      934.16      843.21    101.09 o 
  -2   6   1     1278.85     1290.00     50.45 o 
   0   6   1    17888.79    17920.16    195.56 o 
   2   6   1      134.70      121.38     21.57 o 
   4   6   1      627.32      646.56     46.70 o 
   6   6   1      241.24      253.60     33.30 o 
   8   6   1        0.53       18.78     30.69 o 
  10   6   1       29.87      -50.55     50.55 o 
  -5   7   1      985.05      882.27    119.47 o 
  -3   7   1      584.60      468.71     68.93 o 
  -1   7   1      629.04      567.07     36.42 o 
   1   7   1      695.42      665.26     30.03 o 
   3   7   1      700.67      599.95     40.69 o 
   5   7   1      151.28      188.07     54.08 o 
   7   7   1        9.17       20.37     31.34 o 
   9   7   1        0.45       31.55     42.15 o 
  -6   8   1      622.98      539.93    121.77 o 
  -4   8   1       28.70       41.36     34.46 o 
  -2   8   1      437.58      463.65     44.80 o 
   0   8   1     7276.58     6884.12    179.21 o 
   2   8   1     3097.20     2958.81     84.59 o 
   4   8   1     2162.62     2059.80     95.58 o 
   6   8   1       14.97       -4.73     21.28 o 
   8   8   1       57.13       43.52     35.49 o 
  10   8   1       31.62       14.00     52.78 o 
  -5   9   1      142.72      135.56     64.33 o 
  -3   9   1      467.01      511.06     68.93 o 
  -1   9   1      281.59      231.39     29.23 o 
   1   9   1      400.15      391.63     24.54 o 
   3   9   1      129.59      129.85     23.80 o 
   5   9   1      188.17      220.29     43.39 o 
   7   9   1       25.22       -7.47     25.55 o 
   9   9   1        1.71       18.66     40.52 o 
  -6  10   1      172.21      268.82     96.50 o 
  -4  10   1      543.23      601.97     94.20 o 
  -2  10   1     4130.13     3822.02    113.73 o 
   0  10   1     7468.63     7343.41    129.87 o 
   2  10   1     2188.71     2073.76     65.17 o 
   4  10   1     1330.95     1352.31     66.93 o 
   6  10   1      230.02      277.79     48.59 o 
   8  10   1       12.89       62.78     37.19 o 
  -5  11   1       13.52       11.49     39.06 o 
  -3  11   1      225.22      205.08     36.76 o 
  -1  11   1     1294.51     1252.75     44.14 o 
   1  11   1     1301.90     1501.53     74.26 o 
   3  11   1     1031.31     1114.63     55.44 o 
   5  11   1      159.00      121.26     32.95 o 
   7  11   1       37.05       38.72     29.60 o 
   9  11   1        8.65      -16.08     64.33 o 
  -6  12   1       83.88       16.08     45.95 o 
  -4  12   1      520.56      530.74    105.69 o 
  -2  12   1      352.76      277.06     36.05 o 
   0  12   1     3750.98     3841.50     97.82 o 
   2  12   1     1803.06     2164.63    127.88 o 
   4  12   1      357.89      399.86     43.41 o 
   6  12   1      231.37      212.90     42.84 o 
   8  12   1       56.45       62.32     96.50 o 
  -7  13   1      350.46      514.66    140.15 o 
  -5  13   1      406.84      353.83     94.20 o 
  -3  13   1      602.02      571.78     50.45 o 
  -1  13   1     2507.37     2441.53     65.88 o 
   1  13   1      855.83      833.77     97.65 o 
   3  13   1     1062.40     1030.58     54.74 o 
   5  13   1     1130.99     1045.33     69.06 o 
   7  13   1      124.52       84.19     45.14 o 
   9  13   1       37.34      -71.22     71.22 o 
  -6  14   1      190.92       85.01     68.93 o 
  -4  14   1        4.34       17.36     42.51 o 
  -2  14   1      150.72      163.89     31.87 o 
   0  14   1      203.25      191.76     28.54 o 
   2  14   1      719.75      649.29     40.12 o 
   4  14   1      656.27      685.96     57.10 o 
   6  14   1       16.75       19.26     48.25 o 
   8  14   1       37.46       11.49     48.41 o 
  -7  15   1       46.80       62.03     64.33 o 
  -5  15   1       24.21       98.80     52.84 o 
  -3  15   1      165.84      199.87     45.95 o 
  -1  15   1      992.00      904.87     51.39 o 
   1  15   1      856.19      940.71    144.75 o 
   3  15   1      208.64      197.22     29.97 o 
   5  15   1      103.78       73.67     38.15 o 
   7  15   1       31.04       39.06     43.87 o 
   9  15   1       16.66       12.38    119.47 o 
  -6  16   1      114.78      105.69     73.52 o 
  -4  16   1      149.78      137.85     55.14 o 
  -2  16   1      424.48      407.85     33.88 o 
   0  16   1      912.68      835.01     49.96 o 
   2  16   1       49.18       33.28     28.72 o 
   4  16   1      280.68      237.36     53.47 o 
   6  16   1      294.18      319.15     73.27 o 
   8  16   1       74.92       85.42     93.05 o 
  -7  17   1       97.39      101.09     71.22 o 
  -5  17   1      756.69      788.07    126.37 o 
  -3  17   1      581.33      674.10     67.10 o 
  -1  17   1      623.97      589.84     45.45 o 
   1  17   1      356.05      375.14     44.62 o 
   3  17   1      194.14      179.32     49.53 o 
   5  17   1       56.72      104.09     53.54 o 
   7  17   1       57.83       48.70     49.53 o 
  -6  18   1       53.40       55.14     57.44 o 
  -4  18   1      112.29      126.37     66.63 o 
  -2  18   1       48.09       78.10     27.19 o 
   0  18   1      296.37      291.31     39.18 o 
   2  18   1      423.11      374.20     59.15 o 
   4  18   1      203.91      230.28     56.79 o 
   6  18   1       42.11       20.46     43.03 o 
   8  18   1        6.60      -47.79    118.33 o 
  -7  19   1        1.09       29.87     62.03 o 
  -5  19   1      231.86      225.16     78.12 o 
  -3  19   1     1355.57     1434.99     95.43 o 
  -1  19   1     1604.44     1446.79     71.13 o 
   1  19   1      459.90      409.25     48.98 o 
   3  19   1      210.70      290.43    110.28 o 
   5  19   1      267.45      240.76     65.42 o 
   7  19   1       38.49       -7.88     45.14 o 
  -8  20   1       18.83       82.71     96.50 o 
  -6  20   1       81.75      326.26    107.99 o 
  -4  20   1      230.72      333.15    101.09 o 
  -2  20   1      224.09      252.86     37.76 o 
   0  20   1      242.19      373.25     49.09 o 
   2  20   1      317.73      295.83     57.88 o 
   4  20   1      114.40      108.38     46.92 o 
   6  20   1       47.85       84.29     54.26 o 
   8  20   1       18.71       51.17     88.46 o 
  -7  21   1       39.02       62.03     85.01 o 
  -5  21   1      182.30      199.89     80.42 o 
  -3  21   1      479.83      566.34     66.30 o 
  -1  21   1      603.13      603.69     52.82 o 
   1  21   1      712.92      789.40     61.82 o 
   3  21   1      304.40      271.11     66.61 o 
   5  21   1       25.29       63.36     44.60 o 
   7  21   1        0.23       45.11     57.52 o 
  -6  22   1       72.33      158.53     75.82 o 
  -4  22   1       35.18       27.57     52.84 o 
  -2  22   1      293.55      274.00     53.54 o 
   0  22   1      364.98      413.63     47.59 o 
   2  22   1      201.54      208.09     41.41 o 
   4  22   1      214.92      235.41     62.80 o 
   6  22   1       39.91      128.91     58.48 o 
  -7  23   1       18.74      117.18     91.90 o 
  -5  23   1       42.18       55.14     55.14 o 
  -3  23   1      324.04      317.07     91.90 o 
  -1  23   1      627.26      780.60     76.15 o 
   1  23   1      410.23      431.73     58.37 o 
   3  23   1       55.50       36.86     39.58 o 
   5  23   1       38.66       55.60     48.66 o 
   7  23   1       15.68        9.19     71.22 o 
  -6  24   1       50.28       87.31     66.63 o 
  -4  24   1       60.28      105.69     68.93 o 
  -2  24   1      242.04      381.33     64.59 o 
   0  24   1      265.94      339.17     64.16 o 
   2  24   1       79.59       78.55     34.93 o 
   4  24   1       29.35      -11.13     49.40 o 
   6  24   1       14.56       12.25     50.23 o 
  -7  25   1        5.04       18.38    101.09 o 
  -5  25   1        5.46       16.08     55.14 o 
  -3  25   1       22.80       41.36     45.95 o 
  -1  25   1       73.55      105.69     38.99 o 
   1  25   1       94.36      125.53     44.13 o 
   3  25   1       19.99       55.32     42.85 o 
   5  25   1        7.68      -40.83     40.83 o 
  -6  26   1       13.30      107.99     78.12 o 
  -4  26   1       14.16       16.08     52.84 o 
  -2  26   1       17.94       25.52     41.36 o 
   0  26   1       14.35      -29.24     29.24 o 
   2  26   1        9.85       34.46     50.55 o 
   4  26   1        1.29       16.24     47.03 o 
   6  26   1        5.26      -46.17     58.59 o 
  -5  27   1       48.20      110.28     80.42 o 
  -3  27   1       44.62       45.95     59.74 o 
  -1  27   1       17.89        3.95     31.65 o 
   1  27   1       35.18       71.13     73.52 o 
   3  27   1       51.54      -55.14     55.14 o 
   5  27   1       33.34       96.50     91.90 o 
  -4  28   1       19.17       25.27     62.03 o 
  -2  28   1       36.66       64.33     59.74 o 
   0  28   1       59.12       76.99     38.15 o 
   2  28   1       51.47      128.66     68.93 o 
   4  28   1       37.16       16.08     52.84 o 
  -5  29   1        0.46       87.31     73.52 o 
  -3  29   1        6.10      -55.14     55.14 o 
  -1  29   1        2.27      -44.49     80.42 o 
   1  29   1        2.79      -45.95     45.95 o 
   3  29   1        8.17       55.14     57.44 o 
   5  29   1       10.31       36.76     80.42 o 
  -4  30   1       27.54      -52.84     59.74 o 
  -2  30   1       41.03       -4.60     71.22 o 
   0  30   1       59.76       25.27     52.84 o 
   2  30   1       79.98      107.99     52.84 o 
   4  30   1       36.71       50.55     71.22 o 
  -3  31   1       31.09       16.08     66.63 o 
  -1  31   1       37.13       25.27     52.84 o 
   1  31   1       12.90      -34.46     50.55 o 
   3  31   1        2.07      -55.14     55.14 o 
   0  32   1       14.16      -57.44     57.44 o 
   2  32   1        1.20      -55.14     55.14 o 
   1  33   1        0.13      -52.84     64.33 o 
  -2   0   2   229788.11   229757.66   3067.26 o 
   2   0   2     2697.89     2642.21    114.88 o 
   4   0   2     2759.21     2757.36    121.77 o 
   6   0   2       75.38       78.51     33.04 o 
   8   0   2      132.40      278.01     89.61 o 
  10   0   2       32.54        9.19     66.63 o 
  -3   1   2     7391.14     7017.39    162.46 o 
  -1   1   2     9737.79     9535.18    129.21 o 
   1   1   2    11604.65    12732.87    174.19 o 
   3   1   2       14.55       10.72     10.96 o 
   5   1   2      180.30      180.98     27.13 o 
   7   1   2       18.36       38.42     23.07 o 
   9   1   2       29.24        0.00     41.21 o 
  -4   2   2     3649.22     3896.69    209.08 o 
  -2   2   2      517.77      493.23     49.40 o 
   0   2   2    12002.45    12413.81    243.54 o 
   2   2   2      785.63      916.29     40.04 o 
   4   2   2     1837.29     1742.60     79.23 o 
   6   2   2       15.08       10.64     18.90 o 
   8   2   2      128.53       85.89     47.10 o 
  10   2   2       37.42       68.28     53.97 o 
  -5   3   2      734.75      868.48    112.58 o 
  -3   3   2       72.65      103.39     36.76 o 
  -1   3   2     4289.15     4012.70     74.78 o 
   1   3   2      627.84      609.28     29.88 o 
   3   3   2     2105.30     2309.73     74.77 o 
   5   3   2       83.17       85.18     20.05 o 
   7   3   2      138.09       78.23     32.95 o 
   9   3   2      128.07       90.02    120.62 o 
  -4   4   2     2567.10     2566.39    165.43 o 
  -2   4   2      975.67      953.49     75.82 o 
   0   4   2     8386.70     8021.79    113.90 o 
   2   4   2     1140.27     1315.74     48.65 o 
   4   4   2      248.46      202.98     32.24 o 
   6   4   2      124.25      124.56     36.00 o 
   8   4   2       14.52       -2.95     30.48 o 
  10   4   2        0.33      -11.88     52.78 o 
  -5   5   2      166.35      167.72     62.03 o 
  -3   5   2      443.84      404.37     62.03 o 
  -1   5   2    11174.36    10343.79    160.04 o 
   1   5   2      182.64      227.78     18.34 o 
   3   5   2      943.37      908.86     49.59 o 
   5   5   2      112.76      200.65     29.91 o 
   7   5   2      174.66      144.59     47.08 o 
   9   5   2       86.72       69.48     47.03 o 
  -6   6   2       94.90        2.30     41.36 o 
  -4   6   2      973.85      907.54    103.39 o 
  -2   6   2     1105.41      956.86     38.11 o 
   0   6   2     1166.55     1091.62     43.16 o 
   2   6   2      330.60      357.15     42.00 o 
   4   6   2     1395.48     1382.73     66.56 o 
   6   6   2      832.82      812.65     51.89 o 
   8   6   2       63.98      107.41     37.14 o 
  10   6   2        6.95      -46.28     46.28 o 
  -5   7   2      302.28      204.48     71.22 o 
  -3   7   2     1712.13     1585.33    121.77 o 
  -1   7   2     1346.71     1408.83     57.41 o 
   1   7   2     1405.50     1294.96     63.11 o 
   3   7   2      183.18      180.19     28.73 o 
   5   7   2      699.29      690.32     54.17 o 
   7   7   2       33.55       63.96     29.49 o 
   9   7   2        7.10       40.34     43.06 o 
  -6   8   2      238.67      174.62     78.12 o 
  -4   8   2      429.18      420.46     87.31 o 
  -2   8   2     2716.97     2840.51     84.11 o 
   0   8   2      533.71      485.93     31.78 o 
   2   8   2     1189.50     1225.36     46.75 o 
   4   8   2      827.91      759.54     50.33 o 
   6   8   2      481.02      575.83     48.13 o 
   8   8   2       53.07       16.80     32.15 o 
  -7   9   2      338.44      328.55    110.28 o 
  -5   9   2      615.62      647.92    103.39 o 
  -3   9   2      352.15      293.66     29.15 o 
  -1   9   2     4604.27     4601.09    121.04 o 
   1   9   2     5010.43     4761.57    132.74 o 
   3   9   2      316.35      280.17     31.16 o 
   5   9   2       51.88       90.89     26.17 o 
   7   9   2       16.65       76.78     32.24 o 
   9   9   2        1.51       52.84     62.03 o 
  -6  10   2       34.31       34.46     48.25 o 
  -4  10   2        3.55       11.49     27.57 o 
  -2  10   2      658.26      776.45     50.57 o 
   0  10   2     1623.54     1630.37     72.17 o 
   2  10   2     1654.66     1650.15     55.89 o 
   4  10   2      661.73      708.91     50.28 o 
   6  10   2      134.09      222.52     44.04 o 
   8  10   2       24.78       11.69     34.13 o 
  -7  11   2      291.62      505.47    133.26 o 
  -5  11   2      523.16      491.68    107.99 o 
  -3  11   2     1115.91     1124.05     60.19 o 
  -1  11   2     7706.36     8355.34    271.11 o 
   1  11   2    18143.44    19471.68    321.38 o 
   3  11   2     3540.09     3622.21    142.17 o 
   5  11   2      216.43      202.79     47.51 o 
   7  11   2      160.95      206.46     43.14 o 
   9  11   2       21.18       18.38     62.03 o 
  -6  12   2       13.75       41.36     52.84 o 
  -4  12   2      232.35      183.81     66.63 o 
  -2  12   2      572.93      568.65     46.28 o 
   0  12   2     1155.11     1077.84     56.80 o 
   2  12   2        7.18       12.79     13.10 o 
   4  12   2      726.53      885.63     57.09 o 
   6  12   2      645.49      769.68     77.44 o 
   8  12   2       48.03       70.31     50.69 o 
  -7  13   2       15.74      -29.87     48.25 o 
  -5  13   2       15.16       11.49     36.76 o 
  -3  13   2      583.66      607.67     52.18 o 
  -1  13   2      612.86      610.05     36.01 o 
   1  13   2     1577.23     1488.74    128.66 o 
   3  13   2      923.90      904.62     49.10 o 
   5  13   2      346.59      456.34     54.89 o 
   7  13   2       19.67       76.89     75.82 o 
   9  13   2        9.38       36.89     58.22 o 
  -8  14   2       38.81       32.17     68.93 o 
  -6  14   2      129.20       73.52     66.63 o 
  -4  14   2      101.97       57.44     50.55 o 
  -2  14   2       43.13       90.28     25.40 o 
   0  14   2      535.04      471.38     39.30 o 
   2  14   2       72.41       79.65     37.91 o 
   4  14   2       12.75        9.39     19.88 o 
   6  14   2      143.12      197.72     58.42 o 
   8  14   2       49.63       12.02     80.42 o 
  -7  15   2      130.11      227.46    101.09 o 
  -5  15   2      547.61      597.37    124.07 o 
  -3  15   2      410.41      443.00     49.04 o 
  -1  15   2      232.77      221.46     27.45 o 
   1  15   2      457.69      405.10     51.16 o 
   3  15   2      130.81      229.17     47.74 o 
   5  15   2      167.87      231.24     58.88 o 
   7  15   2      148.00      197.30     64.44 o 
   9  15   2       52.64       13.85     57.96 o 
  -8  16   2       10.53      -55.14     55.14 o 
  -6  16   2       50.88      101.09     71.22 o 
  -4  16   2       31.20       20.68     36.76 o 
  -2  16   2      184.83      191.58     37.83 o 
   0  16   2       85.90       89.98     26.08 o 
   2  16   2      285.18      320.01     55.89 o 
   4  16   2      250.83       87.00     79.27 o 
   6  16   2       39.86       14.30     39.19 o 
   8  16   2       25.27      -52.43     52.95 o 
  -7  17   2      124.18      213.67    105.69 o 
  -5  17   2      273.37      379.10    103.39 o 
  -3  17   2       91.95       90.81     33.31 o 
  -1  17   2      211.95      251.34     37.42 o 
   1  17   2     1131.86      954.07     74.91 o 
   3  17   2      713.13      879.23     86.91 o 
   5  17   2      340.00      322.88     69.80 o 
   7  17   2      107.21       51.07     49.53 o 
  -8  18   2        1.52      -62.03     66.63 o 
  -6  18   2       32.49       48.25     50.55 o 
  -4  18   2      548.39      562.91    121.77 o 
  -2  18   2      140.53      122.59     24.22 o 
   0  18   2      878.03      887.98     57.18 o 
   2  18   2      725.09      645.92     70.32 o 
   4  18   2      285.21      263.30     64.03 o 
   6  18   2       24.29       40.59     43.06 o 
   8  18   2        6.26       46.11     58.49 o 
  -7  19   2       46.45       -9.19     68.93 o 
  -5  19   2       17.69       11.49     45.95 o 
  -3  19   2      191.74      147.95     38.59 o 
  -1  19   2      172.66      130.11     35.54 o 
   1  19   2      113.02      131.25     33.11 o 
   3  19   2      296.10      205.75     57.66 o 
   5  19   2       81.12      109.05     45.40 o 
   7  19   2        2.40       43.11     50.69 o 
  -8  20   2       13.23       75.82     96.50 o 
  -6  20   2      119.47       57.44     52.84 o 
  -4  20   2      726.26      771.99    124.07 o 
  -2  20   2     1657.76     1674.51     68.64 o 
   0  20   2      683.96      719.18     55.31 o 
   2  20   2       36.69       35.93     35.63 o 
   4  20   2       27.46       22.15     40.23 o 
   6  20   2       21.92        9.15     46.78 o 
   8  20   2       14.64       22.86     64.03 o 
  -7  21   2       19.36      -32.17     55.14 o 
  -5  21   2       62.77       52.84     50.55 o 
  -3  21   2      112.52       27.57     41.36 o 
  -1  21   2      947.00      997.45     65.21 o 
   1  21   2     1567.92     1596.24     87.05 o 
   3  21   2      217.22      117.51     74.67 o 
   5  21   2       67.85       69.05     46.78 o 
   7  21   2        1.00      -59.74     59.74 o 
  -6  22   2      103.26       85.01     66.63 o 
  -4  22   2       65.29       29.87     50.55 o 
  -2  22   2       74.49       63.80     31.65 o 
   0  22   2      498.53      476.11     56.05 o 
   2  22   2      613.72      652.31     73.46 o 
   4  22   2       69.03       77.48     93.05 o 
   6  22   2        0.74       43.54     51.16 o 
  -7  23   2       20.29       50.55     85.01 o 
  -5  23   2       52.97      130.96     73.52 o 
  -3  23   2       35.17       41.36     57.44 o 
  -1  23   2        8.65       26.45     30.02 o 
   1  23   2      162.92      223.24     44.20 o 
   3  23   2      190.69      236.85     60.52 o 
   5  23   2       92.50       89.25     52.78 o 
   7  23   2       12.31       27.20     55.17 o 
  -6  24   2       53.71      142.45     78.12 o 
  -4  24   2       28.75       13.79     50.55 o 
  -2  24   2       15.66      -21.32     28.72 o 
   0  24   2       49.62       62.93     35.70 o 
   2  24   2       43.26       33.12     29.19 o 
   4  24   2       70.76       93.15     91.90 o 
   6  24   2       19.84      112.58     60.78 o 
  -7  25   2        5.58      110.28     91.90 o 
  -5  25   2       33.30        2.30     52.84 o 
  -3  25   2       80.76      232.06     85.01 o 
  -1  25   2       36.95       49.73     44.80 o 
   1  25   2        2.15      -36.76     36.76 o 
   3  25   2       16.68      -35.23     35.88 o 
   5  25   2        9.76       51.98     51.91 o 
  -6  26   2       22.50       68.93     68.93 o 
  -4  26   2       35.92       11.49     50.55 o 
  -2  26   2       49.79        3.23     34.46 o 
   0  26   2       18.70       10.20     41.36 o 
   2  26   2       15.90      115.35     39.78 o 
   4  26   2       28.45      -42.51     42.51 o 
   6  26   2        9.00       65.61     65.66 o 
  -5  27   2       14.76        6.89     57.44 o 
  -3  27   2       18.02       62.03     64.33 o 
  -1  27   2       20.85       42.89     45.95 o 
   1  27   2       17.07       -0.59     34.90 o 
   3  27   2       11.02      -45.95     45.95 o 
   5  27   2        0.46      -11.12     49.66 o 
  -4  28   2        3.63       48.25     73.52 o 
  -2  28   2       17.70      117.18     62.03 o 
   0  28   2       36.72       47.24     40.52 o 
   2  28   2       14.65      -55.14     55.14 o 
   4  28   2        4.46      -41.36     55.14 o 
  -5  29   2       39.94      238.95     96.50 o 
  -3  29   2       46.50       64.33     68.93 o 
  -1  29   2       86.65      102.56     44.13 o 
   1  29   2       89.75       87.31     71.22 o 
   3  29   2       32.09      -29.87     52.84 o 
  -4  30   2       13.53       39.06     71.22 o 
  -2  30   2       20.01       45.95     64.33 o 
   0  30   2       10.23      -50.55     50.55 o 
   2  30   2        0.33      -11.49     52.84 o 
   4  30   2        4.90      -64.33     64.33 o 
  -3  31   2       13.76       82.71     78.12 o 
  -1  31   2       18.32      -23.20     41.40 o 
   1  31   2        5.02      -55.14     57.44 o 
   3  31   2        5.73       48.25     64.33 o 
  -2  32   2       13.63       29.87     68.93 o 
   0  32   2        4.21       36.76     55.14 o 
   2  32   2        9.18       11.49     75.82 o 
   1  33   2       10.39      -50.55     68.93 o 
  -5   1   3     4298.86     4013.87    229.76 o 
  -3   1   3     4633.32     4716.10    133.26 o 
  -1   1   3    18718.96    20621.15    248.00 o 
   1   1   3    17649.02    20307.75    257.93 o 
   3   1   3     5239.29     5553.26    122.77 o 
   5   1   3     1413.20     1631.82     68.90 o 
   7   1   3      289.78      309.67     43.11 o 
   9   1   3      121.58      129.83     93.05 o 
  -4   2   3      274.47      284.90     68.93 o 
  -2   2   3     3745.68     3861.33     89.98 o 
   2   2   3     1496.08     1402.58     52.64 o 
   4   2   3     2039.16     1907.61     68.58 o 
   6   2   3      381.66      382.74     44.36 o 
   8   2   3       79.60       83.08     99.94 o 
  10   2   3       77.97       24.45     60.78 o 
  -5   3   3      963.75      859.29    107.99 o 
  -3   3   3     1798.85     1615.20    107.99 o 
  -1   3   3    15835.43    16096.11    168.67 o 
   1   3   3     4582.25     4571.24     83.80 o 
   3   3   3     1116.38     1142.20     55.68 o 
   5   3   3      358.43      378.48     38.80 o 
   7   3   3      200.83      259.61     39.26 o 
   9   3   3       16.94        2.76     45.95 o 
  -6   4   3       71.39      172.32     68.93 o 
  -4   4   3      297.96      326.26     66.63 o 
  -2   4   3      187.76      206.78     43.65 o 
   0   4   3     1299.89     1241.88     45.83 o 
   2   4   3      567.27      626.85     48.83 o 
   4   4   3     1670.72     1650.14     73.97 o 
   6   4   3      508.46      531.52     48.99 o 
   8   4   3       67.72       37.25     34.62 o 
  10   4   3       99.43      114.94    147.04 o 
  -5   5   3        5.61       16.08     27.57 o 
  -3   5   3      517.69      553.72     68.93 o 
  -1   5   3     4031.20     3652.56    134.41 o 
   1   5   3      989.42      939.52     54.74 o 
   3   5   3      129.14      103.03     25.49 o 
   5   5   3       55.12       65.98     24.38 o 
   7   5   3      289.65      409.82     57.73 o 
   9   5   3      115.06       28.31     93.05 o 
  -6   6   3        4.48      -25.27     34.46 o 
  -4   6   3      658.03      836.32    101.09 o 
  -2   6   3     6815.79     6813.38    167.72 o 
   0   6   3      926.90      906.89     42.83 o 
   2   6   3      233.44      219.12     24.35 o 
   4   6   3      327.50      293.86     38.77 o 
   6   6   3       62.69       69.54     27.70 o 
   8   6   3       73.16       92.00     37.02 o 
  -7   7   3       70.35        2.30     50.55 o 
  -5   7   3      187.41      188.40     64.33 o 
  -3   7   3      272.48      275.71     68.93 o 
  -1   7   3     1453.35     1427.59     61.78 o 
   1   7   3     4259.81     4579.42    128.97 o 
   3   7   3     1017.48      914.43     50.01 o 
   5   7   3      388.46      323.55     45.35 o 
   7   7   3       99.99      184.73     44.19 o 
   9   7   3       60.27       67.02     45.48 o 
  -6   8   3       84.03       80.42     55.14 o 
  -4   8   3      157.61      197.59     62.03 o 
  -2   8   3     2580.38     2652.30    186.10 o 
   0   8   3     1367.87     1246.40     52.57 o 
   2   8   3     2600.37     2817.02    112.69 o 
   4   8   3      198.57      137.57     35.27 o 
   6   8   3       90.64       91.46     27.46 o 
   8   8   3       49.34      105.60     38.92 o 
  -7   9   3       25.90       34.46     62.03 o 
  -5   9   3      193.37      195.29     66.63 o 
  -3   9   3      591.90      607.70     37.19 o 
  -1   9   3      199.77      131.82     27.57 o 
   1   9   3      170.24      155.31     31.40 o 
   3   9   3     1042.84     1012.09     53.34 o 
   5   9   3      272.35      292.62     44.56 o 
   7   9   3       66.16       50.36     31.32 o 
   9   9   3       27.71       55.14     66.63 o 
  -6  10   3      322.69      588.18    128.66 o 
  -4  10   3     1647.35     1812.79    151.64 o 
  -2  10   3     5107.72     5265.28    135.15 o 
   0  10   3     3118.50     3235.86    109.58 o 
   2  10   3     3459.50     3536.60     96.79 o 
   4  10   3      652.03      580.77     60.53 o 
   6  10   3        1.57      -24.38     24.38 o 
   8  10   3       22.92       31.02     47.11 o 
  -7  11   3      142.54      255.03     94.20 o 
  -5  11   3      411.34      381.40     96.50 o 
  -3  11   3      862.58      900.24    129.81 o 
  -1  11   3     1834.64     1764.24     84.36 o 
   1  11   3     1707.09     1582.30    122.92 o 
   3  11   3      490.42      403.78     36.32 o 
   5  11   3       40.54       47.41     27.22 o 
   7  11   3       47.85       48.93     43.51 o 
   9  11   3        1.34        6.15     52.78 o 
  -8  12   3       68.03      -45.95     57.44 o 
  -6  12   3      293.94      314.77     94.20 o 
  -4  12   3      156.04      119.47     52.84 o 
  -2  12   3     1813.79     1688.27     80.75 o 
   0  12   3     3622.43     3801.83    128.07 o 
   2  12   3     1668.53     1706.05     96.41 o 
   4  12   3      639.59      643.86     49.87 o 
   6  12   3       85.17      108.10     93.05 o 
   8  12   3       13.93      130.96     58.49 o 
  -7  13   3      202.31      124.07     80.42 o 
  -5  13   3      356.01      583.58    121.77 o 
  -3  13   3      976.97     1106.81     65.02 o 
  -1  13   3      864.49      771.93     41.80 o 
   1  13   3     1999.64     2044.93    101.06 o 
   3  13   3     2061.92     1974.40     80.33 o 
   5  13   3       61.61       61.24     39.78 o 
   7  13   3        2.74      -36.53     36.53 o 
   9  13   3       24.26       60.27     61.81 o 
  -8  14   3       26.60       94.20     87.31 o 
  -6  14   3       44.14      -27.57     45.95 o 
  -4  14   3       15.47       22.98     36.76 o 
  -2  14   3      167.57      205.81     37.91 o 
   0  14   3     1086.91     1172.75     85.87 o 
   2  14   3       88.37       64.04     25.39 o 
   4  14   3      215.00      201.68     58.22 o 
   6  14   3      156.54      196.27     60.91 o 
   8  14   3       13.59       74.56     49.66 o 
  -7  15   3       18.62       34.46     75.82 o 
  -5  15   3      135.03      229.76     82.71 o 
  -3  15   3      112.95      152.94     34.41 o 
  -1  15   3      204.02      160.82     31.50 o 
   1  15   3       36.01       22.81     50.55 o 
   3  15   3      106.65       58.42     41.36 o 
   5  15   3       11.11        7.28     33.66 o 
   7  15   3        8.55       44.27     54.26 o 
   9  15   3       15.21       10.37     51.31 o 
  -8  16   3       43.50      -34.46     55.14 o 
  -6  16   3       24.40       39.06     57.44 o 
  -4  16   3      675.53      801.85    114.88 o 
  -2  16   3      926.22      915.47     90.75 o 
   0  16   3        0.61        6.83     15.69 o 
   2  16   3      108.62      179.12     47.10 o 
   4  16   3      228.64      277.65    143.60 o 
   6  16   3      121.52       87.27     52.63 o 
   8  16   3       21.40        5.86     50.05 o 
  -7  17   3      127.09      273.41    107.99 o 
  -5  17   3       75.30      105.69     64.33 o 
  -3  17   3        7.48       34.04     20.83 o 
  -1  17   3      281.42      354.15     43.86 o 
   1  17   3      390.48      347.33     55.24 o 
   3  17   3      261.56      290.04     59.28 o 
   5  17   3      240.04      145.99     94.20 o 
   7  17   3       25.81        7.70     45.26 o 
  -8  18   3       40.37      -62.03     62.03 o 
  -6  18   3       40.73       16.08     50.55 o 
  -4  18   3      293.65      229.76     78.12 o 
  -2  18   3      820.04      851.85     49.26 o 
   0  18   3      328.63      308.33     42.07 o 
   2  18   3      560.72      581.25     83.66 o 
   4  18   3      245.22      259.33     62.37 o 
   6  18   3       10.64       -2.48     40.52 o 
   8  18   3        4.79        5.74     83.86 o 
  -7  19   3      108.55      186.10     87.31 o 
  -5  19   3      372.44      498.57    119.47 o 
  -3  19   3      452.93      486.96     57.03 o 
  -1  19   3      366.54      371.39     43.57 o 
   1  19   3     1150.41     1159.03    125.22 o 
   3  19   3      522.95      491.96     80.45 o 
   5  19   3       65.94       96.16     72.37 o 
   7  19   3       59.05      127.09     61.48 o 
  -8  20   3       14.10      -64.33     64.33 o 
  -6  20   3       26.38       -9.19     48.25 o 
  -4  20   3        8.05      -11.49     43.65 o 
  -2  20   3      759.20      799.83     57.78 o 
   0  20   3      596.48      611.54     55.84 o 
   2  20   3      178.54      187.87     52.63 o 
   4  20   3      108.12       73.74     51.00 o 
   6  20   3       66.34       97.65     56.86 o 
   8  20   3        2.99      -23.89     56.79 o 
  -7  21   3       61.08       91.90     75.82 o 
  -5  21   3      121.50      153.94     75.82 o 
  -3  21   3       57.87       63.60     28.79 o 
  -1  21   3      219.57      217.29     39.75 o 
   1  21   3       81.32       46.63     29.69 o 
   3  21   3       20.12       20.58     36.53 o 
   5  21   3       50.00      116.26     48.41 o 
   7  21   3       32.44       82.04     66.55 o 
  -6  22   3       12.40        4.60     55.14 o 
  -4  22   3      137.74       98.80     57.44 o 
  -2  22   3      287.52      278.46     41.73 o 
   0  22   3       95.70       79.71     29.49 o 
   2  22   3      221.31      174.91     57.25 o 
   4  22   3      180.37      295.89     69.63 o 
   6  22   3      109.25      210.46     73.05 o 
  -7  23   3       15.81       -9.19     68.93 o 
  -5  23   3       71.04      -41.36     41.36 o 
  -3  23   3      186.78      133.26     66.63 o 
  -1  23   3      133.43      137.47     35.83 o 
   1  23   3       18.24       -0.03     26.17 o 
   3  23   3       20.57       57.48     40.83 o 
   5  23   3        1.39       77.03     49.53 o 
   7  23   3        0.12        0.48     61.48 o 
  -6  24   3       11.90       13.79     64.33 o 
  -4  24   3       68.06      225.16     82.71 o 
  -2  24   3       69.46       26.04     34.00 o 
   0  24   3       49.90       29.32     29.40 o 
   2  24   3       37.40       51.05     30.36 o 
   4  24   3        1.63      -35.33     45.40 o 
   6  24   3        6.39      -37.71     55.14 o 
  -7  25   3        2.76       52.84     68.93 o 
  -5  25   3        6.49      -34.46     45.95 o 
  -3  25   3       15.92      -25.27     43.65 o 
  -1  25   3       80.99       69.24    125.22 o 
   1  25   3       46.96       64.10     33.09 o 
   3  25   3        1.96        0.72     38.89 o 
   5  25   3        7.87      -16.84     60.89 o 
  -6  26   3        5.79       11.49     66.63 o 
  -4  26   3        5.85       20.68     48.25 o 
  -2  26   3        6.67       22.98     48.25 o 
   0  26   3        0.08       18.56     31.40 o 
   2  26   3        2.20       16.72     30.52 o 
   4  26   3       26.82       10.19     48.66 o 
   6  26   3       15.79       47.40     65.48 o 
  -5  27   3       31.63       36.76     59.74 o 
  -3  27   3        9.66       -2.30     48.25 o 
  -1  27   3       28.76       -1.06     43.65 o 
   1  27   3       78.47       48.29     88.46 o 
   3  27   3       51.49       24.27    129.81 o 
   5  27   3       18.74       27.06     56.29 o 
  -4  28   3       50.57       59.74     62.03 o 
  -2  28   3       71.63      174.62     75.82 o 
   0  28   3       55.09       56.40     43.03 o 
   2  28   3       29.85      -39.06     62.03 o 
   4  28   3        5.69      -39.06     55.14 o 
  -5  29   3        3.91      -71.22     71.22 o 
  -3  29   3        1.69       11.49     55.14 o 
  -1  29   3        1.06      -41.36     41.36 o 
   1  29   3        7.65       74.39     41.94 o 
   3  29   3        9.49      -32.17     52.84 o 
  -4  30   3       38.30       36.76     73.52 o 
  -2  30   3       69.61       80.42     71.22 o 
   0  30   3       56.90        2.64     52.84 o 
   2  30   3       27.35      -50.55     50.55 o 
   4  30   3        9.54       -4.60     73.52 o 
  -3  31   3        6.24      142.45     87.31 o 
  -1  31   3        1.47      -13.79     55.14 o 
   1  31   3        3.01      -50.55     50.55 o 
   3  31   3       18.32      -20.68     64.33 o 
  -2  32   3        9.45      176.91     87.31 o 
   0  32   3       10.40      -20.68     52.84 o 
   2  32   3        0.95      -73.52     73.52 o 
  -4   0   4    15566.81    15439.71    404.37 o 
  -2   0   4      202.76      179.21     34.46 o 
   2   0   4     9138.70     9084.62    255.03 o 
   4   0   4     1394.91     1230.48     81.23 o 
   6   0   4      661.70      723.14     80.45 o 
   8   0   4      288.25      404.37    105.69 o 
  10   0   4       87.94      151.64     96.50 o 
  -5   1   4       56.90      142.45     55.14 o 
  -3   1   4       94.31      114.41     29.87 o 
   1   1   4    10733.01    11668.96    191.38 o 
   3   1   4     1888.77     1913.87     77.58 o 
   5   1   4       65.44       64.11     22.29 o 
   7   1   4      103.12      152.27     33.62 o 
   9   1   4        7.98      -42.85     42.85 o 
  -6   2   4      668.59      716.84    112.58 o 
  -4   2   4      389.66      409.82     43.77 o 
  -2   2   4      895.63      855.63     49.40 o 
   2   2   4     6801.73     6645.16    128.52 o 
   4   2   4      513.24      581.86     67.56 o 
   6   2   4      258.06      277.74     38.47 o 
   8   2   4      104.58       90.59     37.37 o 
  -5   3   4      554.00      505.47     82.71 o 
  -3   3   4     1344.15     1265.10     62.37 o 
   1   3   4     7721.20     8072.64    127.95 o 
   3   3   4     3711.89     3683.01    134.84 o 
   5   3   4      400.77      411.47     43.91 o 
   7   3   4       87.88       37.24     25.84 o 
   9   3   4       12.08       15.96     44.48 o 
  -6   4   4      266.80      385.99    101.09 o 
  -4   4   4      837.16      999.45    101.09 o 
  -2   4   4      572.21      584.61     24.72 o 
   0   4   4     5545.25     5369.76    107.69 o 
   2   4   4       91.23       65.13     17.74 o 
   4   4   4      152.49      104.20     33.77 o 
   6   4   4      332.92      448.09     48.31 o 
   8   4   4       88.65       75.62     38.39 o 
  -7   5   4       42.22       82.71     57.44 o 
  -5   5   4      635.30      673.19     94.20 o 
  -3   5   4     3121.58     2961.58    158.53 o 
  -1   5   4     1313.13     1107.43     68.93 o 
   1   5   4      180.55      140.28     18.47 o 
   3   5   4     1469.68     1529.46     66.56 o 
   5   5   4      359.90      432.04     52.03 o 
   7   5   4       76.57       92.90     28.39 o 
   9   5   4       23.13      -18.73     41.40 o 
  -6   6   4       66.40       62.03     62.03 o 
  -4   6   4       35.79       89.61     43.65 o 
  -2   6   4     2185.40     2252.61     69.93 o 
   0   6   4      294.14      293.97     29.82 o 
   2   6   4     1467.98     1614.15     58.48 o 
   4   6   4      838.96      815.21     54.08 o 
   6   6   4      500.76      519.17     52.85 o 
   8   6   4      182.16      171.51     46.78 o 
  -7   7   4       28.01       -4.60     59.74 o 
  -5   7   4       16.14       34.46     32.17 o 
  -3   7   4      617.43      546.82     75.82 o 
  -1   7   4      548.10      601.23     44.13 o 
   1   7   4     4271.40     4389.78     78.45 o 
   3   7   4     1296.08     1290.46     60.97 o 
   5   7   4       92.33       81.70     25.93 o 
   7   7   4       24.35       -3.00     27.55 o 
   9   7   4       39.06      107.99     66.63 o 
  -6   8   4      159.34      264.22     82.71 o 
  -4   8   4      429.71      493.98     78.12 o 
  -2   8   4      140.11      223.45     27.78 o 
   0   8   4     3596.76     3677.56    102.15 o 
   2   8   4      934.50      924.35     64.27 o 
   4   8   4      434.64      350.71     56.67 o 
   6   8   4      270.18      246.71     46.12 o 
   8   8   4       75.50       75.52     40.81 o 
  -7   9   4      157.87       80.42     68.93 o 
  -5   9   4      519.19      487.09    103.39 o 
  -3   9   4     5223.75     4678.13    117.18 o 
  -1   9   4     6311.19     6155.57    157.00 o 
   1   9   4       77.23       68.77     36.76 o 
   3   9   4      588.72      674.43     43.44 o 
   5   9   4      217.02      260.28     42.59 o 
   7   9   4       58.33       54.12     32.59 o 
   9   9   4       36.41      -20.68     62.03 o 
  -8  10   4       79.59      199.89     96.50 o 
  -6  10   4       97.52      137.85     73.52 o 
  -4  10   4      199.08      257.33     71.22 o 
  -2  10   4      328.72      324.03     36.76 o 
   0  10   4     3731.78     4044.47    108.73 o 
   2  10   4     1145.33     1394.03     71.89 o 
   4  10   4      406.06      568.69     53.88 o 
   6  10   4      171.38      170.68     43.17 o 
   8  10   4        9.90        2.56     43.03 o 
  -7  11   4      190.20      250.44     96.50 o 
  -5  11   4      585.94      634.13    103.39 o 
  -3  11   4     3130.07     3148.22    160.83 o 
  -1  11   4     8586.31     8349.80    198.23 o 
   1  11   4     2164.74     2361.02    107.81 o 
   3  11   4      104.13      120.23     22.19 o 
   5  11   4      262.44      283.82     45.10 o 
   7  11   4      113.32      202.19     60.52 o 
   9  11   4       29.28       45.66     56.29 o 
  -8  12   4       50.81       64.33     82.71 o 
  -6  12   4      155.14      147.04     68.93 o 
  -4  12   4      276.95      236.65     71.22 o 
  -2  12   4      391.21      405.33     75.82 o 
   0  12   4      466.49      454.83     47.03 o 
   2  12   4     2496.72     2650.46    125.52 o 
   4  12   4     1237.52     1095.80     94.19 o 
   6  12   4      174.66      115.21     49.12 o 
   8  12   4        4.12      -17.84     44.66 o 
  -7  13   4       75.10       71.22     66.63 o 
  -5  13   4      370.77      383.70    101.09 o 
  -3  13   4      169.12      224.57     31.21 o 
  -1  13   4      331.27      368.55     34.19 o 
   1  13   4      281.46      220.57     43.51 o 
   3  13   4      108.51      128.57     38.89 o 
   5  13   4        6.28      -12.61     40.21 o 
   7  13   4       31.47       82.82     51.00 o 
   9  13   4       16.48       -7.82     67.78 o 
  -8  14   4       19.36        2.30     71.22 o 
  -6  14   4       45.10        6.89     39.06 o 
  -4  14   4       60.94      117.18     57.44 o 
  -2  14   4      294.53      312.38     41.96 o 
   0  14   4      403.08      327.73     50.05 o 
   2  14   4      166.32      157.65     40.83 o 
   4  14   4      400.43      427.36     75.82 o 
   6  14   4      173.48      122.13     52.33 o 
   8  14   4       19.97       67.99    120.62 o 
  -9  15   4       40.54      -66.63     66.63 o 
  -7  15   4      126.84      238.95     98.80 o 
  -5  15   4       81.98      170.02     73.52 o 
  -3  15   4      318.32      355.37     43.45 o 
  -1  15   4      538.49      488.40     40.52 o 
   1  15   4       63.41       89.12     30.36 o 
   3  15   4      127.46      152.79     43.87 o 
   5  15   4       52.87      -28.58     39.08 o 
   7  15   4       27.12      -13.05     42.85 o 
  -8  16   4       13.71       -9.19     62.03 o 
  -6  16   4        5.74       50.55     55.14 o 
  -4  16   4      125.10       96.50     50.55 o 
  -2  16   4      135.11      176.21     37.91 o 
   0  16   4     1045.23     1125.06     85.39 o 
   2  16   4      116.50      108.24     36.94 o 
   4  16   4       25.62       54.10     41.94 o 
   6  16   4       39.69      117.18     56.86 o 
   8  16   4        6.55        6.54     53.54 o 
  -9  17   4       38.02      -71.22     71.22 o 
  -7  17   4       45.66       78.12     78.12 o 
  -5  17   4       34.19      -29.87     29.87 o 
  -3  17   4      460.04      485.77     55.27 o 
  -1  17   4      714.41      661.07     44.72 o 
   1  17   4      516.20      488.32     67.29 o 
   3  17   4      415.95      345.85     66.55 o 
   5  17   4      135.36      182.23     58.59 o 
   7  17   4        9.99       74.11     53.97 o 
  -8  18   4       39.54      -62.03     62.03 o 
  -6  18   4      294.91      321.66    107.99 o 
  -4  18   4      280.57      397.48    101.09 o 
  -2  18   4      836.29      965.32     69.31 o 
   0  18   4      270.04      280.15     53.58 o 
   2  18   4      318.23      525.70     76.15 o 
   4  18   4      144.11      192.82     63.30 o 
   6  18   4       59.84       98.93     66.63 o 
   8  18   4       37.85       83.06     97.65 o 
  -7  19   4        6.91       22.98     64.33 o 
  -5  19   4       73.88       78.12     57.44 o 
  -3  19   4       46.03      -18.38     36.76 o 
  -1  19   4       60.46       61.41     25.70 o 
   1  19   4       97.67       78.62     36.76 o 
   3  19   4       18.02       86.93     37.83 o 
   5  19   4       39.38      -22.73     38.15 o 
   7  19   4        3.93       29.40     57.44 o 
  -8  20   4       64.04       50.55     71.22 o 
  -6  20   4      418.34      413.56    117.18 o 
  -4  20   4      621.90      599.67    128.66 o 
  -2  20   4      493.91      518.86     51.45 o 
   0  20   4       64.22       52.00     24.16 o 
   2  20   4       54.58       53.66     36.53 o 
   4  20   4      253.48      272.79    102.24 o 
   6  20   4      130.39      266.23     77.78 o 
  -7  21   4        1.37        4.60     62.03 o 
  -5  21   4      175.04       78.12     57.44 o 
  -3  21   4      687.04      713.66     66.24 o 
  -1  21   4     1197.77     1158.63     72.66 o 
   1  21   4      247.84      235.55     42.71 o 
   3  21   4       36.60       51.06     39.58 o 
   5  21   4       20.81       81.91     54.63 o 
   7  21   4        4.88       32.60     59.74 o 
  -6  22   4        8.13       -9.19     52.84 o 
  -4  22   4       35.74       78.12     45.95 o 
  -2  22   4      114.77      127.98     42.40 o 
   0  22   4      182.60      206.34     41.83 o 
   2  22   4       83.85       69.28     41.87 o 
   4  22   4       78.00      164.80     59.06 o 
   6  22   4       18.36       17.23     55.24 o 
  -7  23   4       10.32       59.74     71.22 o 
  -5  23   4       57.03      215.97     87.31 o 
  -3  23   4       29.00       62.03     50.55 o 
  -1  23   4       64.64      112.22     31.61 o 
   1  23   4       62.18       82.02     31.10 o 
   3  23   4       43.51      -13.49     36.42 o 
   5  23   4       19.30      113.85     55.61 o 
   7  23   4       11.58       -0.71     63.11 o 
  -6  24   4       43.85      114.88     68.93 o 
  -4  24   4        8.05       20.68     45.95 o 
  -2  24   4        1.58      -25.34     28.12 o 
   0  24   4       31.96       81.44     31.73 o 
   2  24   4       38.81       25.28     28.73 o 
   4  24   4       19.43      -20.06     43.65 o 
   6  24   4       15.78       91.50     64.74 o 
  -5  25   4       13.14       59.74     71.22 o 
  -3  25   4        4.33       13.79     41.36 o 
  -1  25   4        2.53       73.37     36.31 o 
   1  25   4        8.29       13.03     28.33 o 
   3  25   4        5.87       -5.35     49.05 o 
   5  25   4       18.39      -53.94     53.94 o 
  -6  26   4       17.54       43.65     71.22 o 
  -4  26   4       60.69      147.04     71.22 o 
  -2  26   4       32.84       32.17     48.25 o 
   0  26   4       47.71       -2.92     35.30 o 
   2  26   4      135.09       95.14     48.52 o 
   4  26   4       59.38       -4.35     49.40 o 
  -5  27   4       21.27       25.27     71.22 o 
  -3  27   4       41.85       25.27     57.44 o 
  -1  27   4       28.56      -43.31     76.97 o 
   1  27   4       23.33       78.37     43.77 o 
   3  27   4        5.71      -20.11     33.83 o 
   5  27   4        4.68       80.69     60.91 o 
  -4  28   4       16.91       87.31     66.63 o 
  -2  28   4       29.73      -48.25     48.25 o 
   0  28   4       51.48       61.95     41.22 o 
   2  28   4       24.67      -12.68     50.55 o 
   4  28   4       20.98      -32.88     49.05 o 
  -5  29   4       17.55       52.84     80.42 o 
  -3  29   4       43.40       71.22     64.33 o 
  -1  29   4       73.55      151.49     48.58 o 
   1  29   4       14.94      -38.15     38.15 o 
   3  29   4        4.38       57.44     64.33 o 
  -4  30   4        6.18      -32.17     68.93 o 
  -2  30   4        0.81       73.52     57.44 o 
   0  30   4        0.66       -6.52     74.67 o 
   2  30   4        0.19      -50.55     57.44 o 
  -3  31   4        9.50       87.31     75.82 o 
  -1  31   4       24.32       52.84     66.63 o 
   1  31   4       25.47        9.19     62.03 o 
   3  31   4       13.45      -43.65     68.93 o 
  -2  32   4        1.54      101.09     78.12 o 
   0  32   4       34.19       -8.41     58.59 o 
  -5   1   5      697.48      588.90     59.15 o 
  -3   1   5      123.87       85.01     21.12 o 
   1   1   5     4190.88     5176.64    211.38 o 
   3   1   5     9880.88    11287.19    214.10 o 
   5   1   5     2283.76     2258.07     86.89 o 
   7   1   5      317.00      379.80     50.42 o 
   9   1   5       24.83      -18.09     44.48 o 
  -6   2   5      103.68      137.85     64.33 o 
  -4   2   5       71.79       78.12     27.62 o 
  -2   2   5      146.26      176.30     22.52 o 
   2   2   5     2705.84     2584.40     81.79 o 
   4   2   5      221.54      217.58     35.45 o 
   6   2   5      241.11      296.36     42.31 o 
   8   2   5      182.36      149.00     47.16 o 
  -7   3   5      120.78      147.04     75.82 o 
  -5   3   5      151.03      186.10     55.14 o 
  -3   3   5      816.84      883.17     51.89 o 
   1   3   5       16.54       43.15     18.63 o 
   3   3   5     1959.31     2083.71     82.36 o 
   5   3   5      639.96      647.55     51.02 o 
   7   3   5       23.87       58.66     29.12 o 
   9   3   5       23.79      -19.06     43.51 o 
  -6   4   5       38.08       78.12     62.03 o 
  -4   4   5      356.10      415.86     80.42 o 
  -2   4   5      576.73      535.38     44.80 o 
   0   4   5      432.74      409.98     32.70 o 
   2   4   5      836.09      888.84     50.44 o 
   4   4   5      438.60      456.85     47.47 o 
   6   4   5      377.00      357.45     46.47 o 
   8   4   5      323.07      402.98     62.12 o 
  -7   5   5       14.45       45.95     64.33 o 
  -5   5   5      115.50      137.85     59.74 o 
  -3   5   5     3723.46     3635.36    121.77 o 
  -1   5   5     2532.15     2453.81    119.47 o 
   1   5   5      233.74      265.99     28.58 o 
   3   5   5      824.77      909.27     55.07 o 
   5   5   5      583.28      638.68     60.96 o 
   7   5   5      149.56      155.66     37.33 o 
   9   5   5       14.48       61.14     46.92 o 
  -6   6   5       85.89      105.69     50.55 o 
  -4   6   5      569.37      675.49     87.31 o 
  -2   6   5     1092.04     1070.60     53.94 o 
   0   6   5      411.49      381.21     45.44 o 
   2   6   5     1443.83     1411.89     62.07 o 
   4   6   5      442.29      423.90     45.16 o 
   6   6   5       68.65       63.39     26.39 o 
   8   6   5       25.88       43.15     35.76 o 
  -7   7   5      180.76      264.22     96.50 o 
  -5   7   5       63.46      133.26     59.74 o 
  -3   7   5     1774.70     1615.84     64.33 o 
  -1   7   5     4676.82     4583.67    172.32 o 
   1   7   5     1130.37     1162.83     48.14 o 
   3   7   5     1594.88     1689.19     84.05 o 
   5   7   5      201.51      275.42     45.30 o 
   7   7   5       37.09       36.46     29.99 o 
   9   7   5       23.15       27.57     59.74 o 
  -8   8   5      195.03       25.27     68.93 o 
  -6   8   5      559.09      383.70     96.50 o 
  -4   8   5      875.45      804.15     98.80 o 
  -2   8   5      784.09      816.73     52.70 o 
   0   8   5     1756.09     1693.64    105.14 o 
   2   8   5      676.30      649.56     39.51 o 
   4   8   5       36.06       67.83     24.52 o 
   6   8   5      110.80      102.94     35.49 o 
   8   8   5       49.87       45.24     83.86 o 
  -7   9   5      263.27      227.46     89.61 o 
  -5   9   5      257.15      312.47     85.01 o 
  -3   9   5       30.42       16.45     12.52 o 
  -1   9   5      256.59      317.07     57.44 o 
   1   9   5     1200.11     1146.25     79.56 o 
   3   9   5      136.72      112.88     22.79 o 
   5   9   5       46.37       38.25     26.82 o 
   7   9   5       30.00        3.28     39.58 o 
   9   9   5       51.68      -10.16    105.69 o 
  -8  10   5      138.04      227.46    105.69 o 
  -6  10   5      990.28     1118.92    144.75 o 
  -4  10   5     2352.00     2281.49    176.91 o 
  -2  10   5      801.57      885.45     59.74 o 
   0  10   5     3557.98     3869.51    112.47 o 
   2  10   5      368.52      332.32     28.51 o 
   4  10   5       38.81       49.96     22.06 o 
   6  10   5       72.98      123.67     52.84 o 
   8  10   5      122.16       50.17     73.52 o 
  -7  11   5       11.33      -39.06     39.06 o 
  -5  11   5      106.55       98.80     59.74 o 
  -3  11   5     1006.87     1080.36     57.34 o 
  -1  11   5      968.18     1171.07    101.09 o 
   1  11   5      152.35      205.84     47.10 o 
   3  11   5      327.99      304.90     63.74 o 
   5  11   5      420.81      299.33     69.63 o 
   7  11   5       40.07       39.06     48.01 o 
   9  11   5       14.21       37.03     54.95 o 
  -8  12   5       13.53      128.66     80.42 o 
  -6  12   5       76.15      133.26     64.33 o 
  -4  12   5      645.50      666.30    101.09 o 
  -2  12   5     2122.98     2093.78    114.88 o 
   0  12   5      129.89      156.63     35.74 o 
   2  12   5      117.43      122.50     41.36 o 
   4  12   5      167.46      114.17     41.87 o 
   6  12   5      187.98      167.72     61.78 o 
   8  12   5      134.59       58.13    168.87 o 
  -9  13   5       72.48      -55.14     55.14 o 
  -7  13   5      172.09      257.33     94.20 o 
  -5  13   5      375.74      252.73     82.71 o 
  -3  13   5      643.74      630.43     67.78 o 
  -1  13   5     1415.68     1416.10     61.01 o 
   1  13   5     1052.23      958.78     76.15 o 
   3  13   5      545.15      629.11    110.28 o 
   5  13   5      498.94      511.31     86.63 o 
   7  13   5      168.78      164.95     87.31 o 
  -8  14   5       25.81       27.57     71.22 o 
  -6  14   5        4.48       43.65     50.55 o 
  -4  14   5       60.83       66.63     50.55 o 
  -2  14   5       83.22       48.10     24.21 o 
   0  14   5      390.07      305.11     51.16 o 
   2  14   5      142.17      112.08     36.94 o 
   4  14   5      300.26      356.99     72.28 o 
   6  14   5        3.82       35.70     42.15 o 
   8  14   5        8.75       57.54     57.66 o 
  -9  15   5       29.13       20.68     75.82 o 
  -7  15   5       69.39       80.42     71.22 o 
  -5  15   5       25.42       43.65     50.55 o 
  -3  15   5      115.63      138.15     32.30 o 
  -1  15   5      454.91      376.03     40.57 o 
   1  15   5       89.84      138.69     37.95 o 
   3  15   5      157.18      190.41     57.88 o 
   5  15   5      123.44       96.20     49.53 o 
   7  15   5      107.49       89.33     51.79 o 
  -8  16   5       36.01       34.46     59.74 o 
  -6  16   5      180.31      330.85    107.99 o 
  -4  16   5        2.10      -32.17     32.17 o 
  -2  16   5      562.25      469.66     56.01 o 
   0  16   5      596.55      592.31     67.06 o 
   2  16   5      261.63      161.33     62.03 o 
   4  16   5       49.26       66.98     41.87 o 
   6  16   5       15.74      -38.39     39.06 o 
   8  16   5       32.81       71.43     96.50 o 
  -9  17   5       25.62      101.09     91.90 o 
  -7  17   5        6.44       41.36     64.33 o 
  -5  17   5      106.33      124.07     64.33 o 
  -3  17   5      704.01      402.08     98.80 o 
  -1  17   5     1460.97     1403.56     79.26 o 
   1  17   5      266.16      326.74     56.86 o 
   3  17   5       57.44       35.45     38.60 o 
   5  17   5      184.64      128.86     55.61 o 
   7  17   5       28.08       76.23     54.26 o 
  -8  18   5       11.41       82.71     71.22 o 
  -6  18   5      129.31      147.04     82.71 o 
  -4  18   5      224.96      195.29     73.52 o 
  -2  18   5      220.69      230.73     43.44 o 
   0  18   5      580.85      574.53     56.24 o 
   2  18   5      380.98      399.76    101.09 o 
   4  18   5        5.36       -8.34     33.56 o 
   6  18   5        8.37        8.20     46.78 o 
   8  18   5        6.18        1.70     65.66 o 
  -7  19   5      138.96      -20.68     52.84 o 
  -5  19   5      433.13      434.24    112.58 o 
  -3  19   5      991.35      967.28    128.66 o 
  -1  19   5     1531.12     1590.63    117.35 o 
   1  19   5      373.81      372.79     64.44 o 
   3  19   5       70.51       92.79     50.55 o 
   5  19   5      207.63      205.23    111.43 o 
   7  19   5       20.56      120.62     63.36 o 
  -8  20   5       21.77       -9.19     68.93 o 
  -6  20   5       24.87      103.39     80.42 o 
  -4  20   5      248.56      340.04    101.09 o 
  -2  20   5       64.41       91.29     23.89 o 
   0  20   5        9.50       20.33     26.62 o 
   2  20   5        8.74       59.99     35.88 o 
   4  20   5       83.37       87.38     49.40 o 
   6  20   5       66.43      143.98     60.52 o 
  -7  21   5       23.28      -41.36     55.14 o 
  -5  21   5       20.75       94.20     52.84 o 
  -3  21   5       45.83       42.48     60.39 o 
  -1  21   5        6.65       16.88     21.64 o 
   1  21   5       17.32        7.98     30.74 o 
   3  21   5       59.80       29.73     39.19 o 
   5  21   5       37.19        2.94     46.28 o 
   7  21   5        5.02       56.99     66.08 o 
  -6  22   5       69.05      -36.76     52.84 o 
  -4  22   5       80.27       62.03     57.44 o 
  -2  22   5        2.61       -1.32     19.20 o 
   0  22   5      254.38      257.02     49.18 o 
   2  22   5      257.07      244.56     65.78 o 
   4  22   5      114.80       95.35     48.74 o 
   6  22   5        5.97       91.02     62.80 o 
  -7  23   5        3.25      -25.27     62.03 o 
  -5  23   5       19.08      -34.46     45.95 o 
  -3  23   5       21.72       28.66     27.90 o 
  -1  23   5      102.45       70.67     30.27 o 
   1  23   5       24.49       41.20     29.69 o 
   3  23   5       29.29       75.74     47.03 o 
   5  23   5       15.72       36.21     51.00 o 
  -6  24   5        8.63       57.44     55.14 o 
  -4  24   5        6.64       52.84     57.44 o 
  -2  24   5       65.10      170.14     47.74 o 
   0  24   5      139.25      104.02     34.33 o 
   2  24   5       28.73       81.84     44.48 o 
   4  24   5       22.28       -9.40     44.13 o 
   6  24   5       10.80       73.40     81.56 o 
  -5  25   5        2.29      -52.84     52.84 o 
  -3  25   5       67.98      245.84     78.12 o 
  -1  25   5       51.78       68.29     29.70 o 
   1  25   5       40.75       15.38     27.22 o 
   3  25   5       26.86       14.76     48.58 o 
   5  25   5       21.65       17.81     50.78 o 
  -6  26   5        2.12       29.87     78.12 o 
  -4  26   5        1.44        6.89     52.84 o 
  -2  26   5       12.87       -4.60     48.25 o 
   0  26   5        2.34       -4.66     36.30 o 
   2  26   5       16.97       61.91     35.90 o 
   4  26   5       10.32      -27.81     49.40 o 
  -5  27   5        3.47      -20.68     59.74 o 
  -3  27   5       49.69      121.77     66.63 o 
  -1  27   5       62.10       80.09     38.60 o 
   1  27   5       42.93       60.46     37.83 o 
   3  27   5       20.55      -41.28    157.38 o 
   5  27   5       18.34      -11.25     53.54 o 
  -4  28   5        9.74      117.18     64.33 o 
  -2  28   5       10.31       59.74     57.44 o 
   0  28   5       23.18       26.81     64.33 o 
   2  28   5       11.70       39.69     39.09 o 
   4  28   5       13.43        9.73     54.95 o 
  -3  29   5        1.26       -6.89     62.03 o 
  -1  29   5        1.99       29.87     59.74 o 
   1  29   5        1.80       -5.68     42.48 o 
   3  29   5        4.24      -39.06     59.74 o 
  -4  30   5       21.85      121.77     82.71 o 
  -2  30   5       11.06        2.30     57.44 o 
   0  30   5       16.81       43.13     66.63 o 
   2  30   5       48.47      131.78     59.28 o 
  -3  31   5        6.27       -6.89     66.63 o 
  -1  31   5       24.41      -36.76     64.33 o 
   1  31   5       47.90       48.43     51.30 o 
  -2  32   5        6.18       68.93     73.52 o 
   0  32   5        1.10      -46.11     46.11 o 
  -6   0   6     1224.57     1052.29    128.66 o 
  -4   0   6     3092.82     2731.82    149.34 o 
  -2   0   6     3357.71     3133.89    130.96 o 
   2   0   6     7732.44     8393.05    273.41 o 
   4   0   6     1272.61     1391.43     93.56 o 
   6   0   6      544.56      630.31     86.36 o 
   8   0   6       82.78       92.02     56.29 o 
  -5   1   6       31.73       15.05     29.87 o 
  -3   1   6      574.14      547.90     70.08 o 
   1   1   6      735.53      831.17     65.48 o 
   3   1   6       40.16       49.17     28.48 o 
   5   1   6      210.35      301.54     39.30 o 
   7   1   6       34.81       25.72     28.05 o 
   9   1   6       13.39       54.05     48.58 o 
  -6   2   6      178.99      135.56     59.74 o 
  -4   2   6      368.27      350.27     41.94 o 
  -2   2   6      420.40      445.95     67.78 o 
   0   2   6       60.71       82.00     23.52 o 
   2   2   6      286.65      384.58     52.95 o 
   4   2   6      699.58      669.49     53.81 o 
   6   2   6      274.36      268.79     41.74 o 
   8   2   6       20.55       39.49     38.55 o 
  -7   3   6       26.34       48.25     52.84 o 
  -5   3   6       12.92       26.39     24.83 o 
  -3   3   6      296.40      270.41     33.31 o 
   1   3   6     2067.00     2264.05    143.60 o 
   3   3   6     1257.51     1239.37     65.79 o 
   5   3   6      496.68      460.44     50.96 o 
   7   3   6      204.45      168.14     42.90 o 
   9   3   6       76.67      147.99     54.60 o 
  -6   4   6       37.49       16.08     41.36 o 
  -4   4   6      527.23      533.95     49.53 o 
  -2   4   6     1177.48     1127.72     49.66 o 
   0   4   6     3585.38     4022.13    450.32 o 
   2   4   6      871.55      756.86     48.65 o 
   4   4   6      526.33      558.48     51.05 o 
   6   4   6       32.60       -1.10     22.67 o 
   8   4   6       56.90      112.01     42.17 o 
  -7   5   6       13.58       16.08     55.14 o 
  -5   5   6      110.70      112.58     48.25 o 
  -3   5   6      365.86      372.06     26.26 o 
  -1   5   6      744.72      677.79     68.93 o 
   1   5   6     1018.47      888.06     78.81 o 
   3   5   6      422.48      401.92     41.08 o 
   5   5   6       31.36       12.43     32.72 o 
   7   5   6       41.48       24.25     26.90 o 
   9   5   6       24.99       32.17     68.93 o 
  -8   6   6       39.26       32.17     71.22 o 
  -6   6   6      113.82      284.90     82.71 o 
  -4   6   6      579.56      689.27     89.61 o 
  -2   6   6     1032.53      999.04     57.78 o 
   0   6   6     2605.78     2524.42     87.53 o 
   2   6   6      427.22      466.43     38.69 o 
   4   6   6      373.55      351.46     46.77 o 
   6   6   6       24.50       22.37     25.47 o 
   8   6   6       51.36       58.08     39.47 o 
  -7   7   6        0.72        9.19     48.25 o 
  -5   7   6       50.01       29.87     36.76 o 
  -3   7   6      318.94      389.22     63.18 o 
  -1   7   6     4232.43     4222.95    176.91 o 
   1   7   6     2068.28     2189.23     71.67 o 
   3   7   6      733.05      659.80     53.16 o 
   5   7   6       83.61       46.51     25.59 o 
   7   7   6       14.85       50.90     27.74 o 
   9   7   6        7.68       30.10     59.74 o 
  -8   8   6       45.62       32.17     71.22 o 
  -6   8   6      252.86      333.15     94.20 o 
  -4   8   6      478.96      349.23     78.12 o 
  -2   8   6     1630.42     1497.14     81.56 o 
   0   8   6     1823.99     2039.56     86.27 o 
   2   8   6      652.43      636.13     41.13 o 
   4   8   6      423.43      486.45     49.29 o 
   6   8   6       21.48       35.36     30.69 o 
   8   8   6       21.46       -0.30     49.66 o 
  -7   9   6      153.38      232.06     85.01 o 
  -5   9   6     1290.56     1148.79    133.26 o 
  -3   9   6     1455.51     1456.93    125.22 o 
  -1   9   6     1488.77     1456.66    105.69 o 
   1   9   6     1160.46     1076.04     64.80 o 
   3   9   6      807.27      842.50     53.08 o 
   5   9   6      692.32      800.59     67.78 o 
   7   9   6      319.40      292.44     83.86 o 
   9   9   6       58.56        8.65     58.42 o 
  -8  10   6       67.11      -13.79     59.74 o 
  -6  10   6       13.19        6.89     36.76 o 
  -4  10   6      141.06      197.59     66.63 o 
  -2  10   6     1518.25     1631.66     81.15 o 
   0  10   6      548.12      481.53     46.02 o 
   2  10   6      589.45      575.72     61.74 o 
   4  10   6      296.41      302.85     42.23 o 
   6  10   6       38.16       76.03     44.13 o 
   8  10   6       12.40      -12.14     45.14 o 
  -9  11   6       25.86      -68.93     68.93 o 
  -7  11   6       58.78       52.84     64.33 o 
  -5  11   6      356.18      528.44    112.58 o 
  -3  11   6     1335.45     1364.01     68.85 o 
  -1  11   6      734.74      638.73     75.82 o 
   1  11   6       11.63       37.47     23.52 o 
   3  11   6      402.80      375.32     64.44 o 
   5  11   6      683.71      750.76     98.80 o 
   7  11   6      242.26      386.55     85.69 o 
   9  11   6      110.31       94.43     64.33 o 
  -8  12   6      162.38       89.61     89.61 o 
  -6  12   6       36.68       20.68     50.55 o 
  -4  12   6      169.82       66.63     50.55 o 
  -2  12   6      403.90      414.33     48.25 o 
   0  12   6     1054.18      967.78     61.89 o 
   2  12   6       11.36       22.82     24.21 o 
   4  12   6      173.11       93.83     44.71 o 
   6  12   6       92.20       64.65     45.77 o 
   8  12   6       53.81       46.64     51.42 o 
  -9  13   6       21.85       48.25     73.52 o 
  -7  13   6      108.61      160.83     80.42 o 
  -5  13   6        3.74       25.27     50.55 o 
  -3  13   6       64.79       90.01     26.35 o 
  -1  13   6      194.82      226.96     31.41 o 
   1  13   6       16.91       35.11     25.84 o 
   3  13   6      102.34      176.07     48.66 o 
   5  13   6       27.78        1.42     56.29 o 
   7  13   6       36.66      -41.40     41.40 o 
  -8  14   6       54.72       55.14     78.12 o 
  -6  14   6      118.79      117.18     68.93 o 
  -4  14   6      269.44      241.25     75.82 o 
  -2  14   6       13.65      -26.42     26.42 o 
   0  14   6       94.96      121.47     36.94 o 
   2  14   6      712.23      721.17     73.91 o 
   4  14   6      459.37      582.39     92.56 o 
   6  14   6      240.40      269.99     72.89 o 
   8  14   6      170.62       68.04    187.25 o 
  -9  15   6       14.12      -32.17     80.42 o 
  -7  15   6        3.64       78.12     57.44 o 
  -5  15   6       86.43       78.12     59.74 o 
  -3  15   6      621.45      755.90    112.58 o 
  -1  15   6      327.75      369.88     44.77 o 
   1  15   6      436.06      455.64     67.31 o 
   3  15   6      619.87      686.22     93.41 o 
   5  15   6      537.54      472.86     89.31 o 
   7  15   6      207.24      230.74     76.31 o 
  -8  16   6        0.74       18.38     50.55 o 
  -6  16   6        5.11       13.79     52.84 o 
  -4  16   6      162.93      163.13     73.52 o 
  -2  16   6      664.82      610.72     82.71 o 
   0  16   6      323.90      284.83     53.54 o 
   2  16   6       29.46       21.86     29.24 o 
   4  16   6       79.94       65.14     48.01 o 
   6  16   6        6.85      -14.49     41.87 o 
   8  16   6        3.20      -49.84     60.91 o 
  -7  17   6        8.04       48.25     59.74 o 
  -5  17   6      103.41      119.47     64.33 o 
  -3  17   6      162.67      271.11     82.71 o 
  -1  17   6      217.83      210.12     31.62 o 
   1  17   6      291.32      287.17     56.30 o 
   3  17   6      249.73      273.42     67.78 o 
   5  17   6       60.15      128.11     53.32 o 
   7  17   6       46.72       62.63     57.31 o 
  -8  18   6      127.56      -18.38     64.33 o 
  -6  18   6       21.44       -2.30     55.14 o 
  -4  18   6       74.86       66.63     50.55 o 
  -2  18   6      583.79      580.70     48.29 o 
   0  18   6      174.23      193.63     47.74 o 
   2  18   6      135.89      190.84     54.41 o 
   4  18   6       10.29       22.32     40.21 o 
   6  18   6       22.03      -39.78     39.78 o 
  -7  19   6        9.94      -45.95     45.95 o 
  -5  19   6       30.90       59.74     55.14 o 
  -3  19   6       65.37       82.71     50.55 o 
  -1  19   6      126.08       94.64     47.22 o 
   1  19   6      105.36       57.72     50.55 o 
   3  19   6        0.89       26.71     38.89 o 
   5  19   6        9.43      -28.39     43.03 o 
   7  19   6        2.19        9.70     82.71 o 
  -8  20   6       88.58      -75.82     75.82 o 
  -6  20   6       70.61       64.33     59.74 o 
  -4  20   6      119.89      248.14     82.71 o 
  -2  20   6      131.08      174.90     31.44 o 
   0  20   6      387.00      354.83     53.30 o 
   2  20   6      533.65      571.36     90.92 o 
   4  20   6      165.49       65.58     85.01 o 
   6  20   6       36.44       17.42     57.44 o 
  -7  21   6       31.01       62.03     66.63 o 
  -5  21   6      117.72      107.99     64.33 o 
  -3  21   6      282.54      275.73     75.28 o 
  -1  21   6      114.14      129.27     33.37 o 
   1  21   6       31.17       41.92     37.83 o 
   3  21   6       21.96       77.71     41.21 o 
   5  21   6       39.18      141.47     60.91 o 
   7  21   6        9.33        3.46     69.03 o 
  -6  22   6       17.95      112.58     66.63 o 
  -4  22   6        9.88        4.60     45.95 o 
  -2  22   6       49.29       22.66     38.05 o 
   0  22   6      103.04       70.50     35.03 o 
   2  22   6      248.80      297.49     67.41 o 
   4  22   6      110.76      148.74     59.28 o 
   6  22   6       26.65       67.37    148.19 o 
  -7  23   6       63.01       20.68     71.22 o 
  -5  23   6       42.31       -2.30     50.55 o 
  -3  23   6       63.36      113.00     38.36 o 
  -1  23   6        7.06       18.71     28.04 o 
   1  23   6        4.66       26.19     27.10 o 
   3  23   6       54.71       -7.65    113.73 o 
   5  23   6       71.55        6.45    111.43 o 
  -6  24   6       25.44      128.66     73.52 o 
  -4  24   6       13.95        9.19     50.55 o 
  -2  24   6        7.19       -7.11     89.61 o 
   0  24   6       32.00       60.69     30.39 o 
   2  24   6       13.30       42.27     43.03 o 
   4  24   6        1.29       59.74     50.78 o 
   6  24   6        0.62      -58.59     58.59 o 
  -5  25   6       13.79        9.19     55.14 o 
  -3  25   6       18.33        9.19     50.55 o 
  -1  25   6        4.35       18.30     27.72 o 
   1  25   6       50.91       60.81     34.18 o 
   3  25   6       65.57       52.94     56.03 o 
   5  25   6       11.96      -12.47     55.14 o 
  -6  26   6       21.18       78.12     80.42 o 
  -4  26   6       13.77       50.55     55.14 o 
  -2  26   6       43.38       73.52     57.44 o 
   0  26   6       95.40      128.69     40.38 o 
   2  26   6       45.09       62.20     35.06 o 
   4  26   6       24.19      -45.43     51.00 o 
  -5  27   6        9.21       -4.60     57.44 o 
  -3  27   6       13.26       39.06     64.33 o 
  -1  27   6       14.83      -11.49     35.88 o 
   1  27   6       23.33       38.04     33.00 o 
   3  27   6       20.23      -28.46     46.62 o 
  -4  28   6        4.21      -55.14     55.14 o 
  -2  28   6       38.30       13.79     50.55 o 
   0  28   6       18.63       15.00     39.58 o 
   2  28   6       17.98      101.16     44.00 o 
   4  28   6        6.96        2.37     51.42 o 
  -3  29   6       25.28      220.57     75.82 o 
  -1  29   6        6.19      -39.06     52.84 o 
   1  29   6        2.71       -0.77     41.65 o 
   3  29   6        8.54       -5.28     42.18 o 
  -2  30   6       17.81       -9.19     62.03 o 
   0  30   6        5.45       30.14     47.41 o 
   2  30   6        0.69       15.70     46.74 o 
  -1  31   6       23.16      -32.17     59.74 o 
   1  31   6       11.68       17.52     62.03 o 
  -7   1   7      106.36      149.34     80.42 o 
  -5   1   7      664.05      579.34     56.86 o 
  -3   1   7      589.02      652.51     47.03 o 
   1   1   7     8224.63     8997.99    224.01 o 
   3   1   7     2972.13     2878.20    179.21 o 
   5   1   7      112.79      115.91     30.52 o 
   7   1   7       15.65       17.29     27.86 o 
   9   1   7       52.57      110.01    121.77 o 
  -6   2   7      186.90      198.75     50.69 o 
  -4   2   7     1412.88     1565.60     79.82 o 
  -2   2   7     5229.90     5457.06    135.67 o 
   0   2   7     6448.34     6746.37    215.97 o 
   2   2   7     1610.53     1531.30     82.67 o 
   4   2   7     1333.27     1420.13     79.53 o 
   6   2   7      268.18      266.11     42.49 o 
   8   2   7       88.38      176.56     44.49 o 
  -7   3   7       57.01      190.70     73.52 o 
  -5   3   7       51.69       88.03     30.74 o 
  -3   3   7      873.82      829.44     52.44 o 
   1   3   7     1522.50     1541.27    175.76 o 
   3   3   7     1492.79     1435.53     73.91 o 
   5   3   7        2.37       22.02     24.76 o 
   7   3   7        8.73       15.65     27.81 o 
   9   3   7        2.57       57.44     53.61 o 
  -8   4   7       45.84       13.79     68.93 o 
  -6   4   7       44.83       87.31     45.95 o 
  -4   4   7       51.39       26.04     22.98 o 
  -2   4   7      131.78      146.81     25.04 o 
   0   4   7     4930.86     4923.29    155.86 o 
   2   4   7      470.04      447.47     43.44 o 
   4   4   7      316.79      354.52     48.55 o 
   6   4   7      236.27      330.11     46.83 o 
   8   4   7       24.60       -2.87     37.02 o 
  -7   5   7       94.84      236.65     89.61 o 
  -5   5   7      127.15      149.34     55.14 o 
  -3   5   7        0.72       16.34     14.35 o 
   1   5   7      330.31      400.23     37.61 o 
   3   5   7      204.66      185.52     33.28 o 
   5   5   7      369.58      327.19     51.10 o 
   7   5   7       34.36      -17.71     26.84 o 
   9   5   7       29.05      -71.22     71.22 o 
  -8   6   7       23.70      -55.14     55.14 o 
  -6   6   7       20.89       36.76     52.84 o 
  -4   6   7       14.91      105.69     45.95 o 
  -2   6   7     1778.62     1803.68     52.29 o 
   0   6   7     2788.42     2855.16     99.82 o 
   2   6   7      228.45      227.01     32.87 o 
   4   6   7       47.04       71.65     27.73 o 
   6   6   7      158.52      116.77     35.80 o 
   8   6   7       10.78      -32.25     44.48 o 
  -7   7   7       21.74       55.14     57.44 o 
  -5   7   7      304.65      360.72     89.61 o 
  -3   7   7      781.73      773.32     51.42 o 
  -1   7   7      111.73       62.03     32.17 o 
   1   7   7     1778.73     1659.70     66.06 o 
   3   7   7      874.52      923.98     58.96 o 
   5   7   7      354.72      345.12     71.60 o 
   7   7   7       40.84       62.76     39.40 o 
   9   7   7       65.48        4.35     87.31 o 
  -8   8   7      162.53      105.69     80.42 o 
  -6   8   7      209.09      245.84     85.01 o 
  -4   8   7      526.08      595.07     91.90 o 
  -2   8   7     1604.52     1618.15     82.81 o 
   0   8   7      612.95      693.56     53.03 o 
   2   8   7      262.25      247.44     33.21 o 
   4   8   7       72.72       26.84     35.91 o 
   6   8   7      155.86      230.85     61.48 o 
   8   8   7       17.77      -41.40     41.40 o 
  -9   9   7       82.90      -64.33     64.33 o 
  -7   9   7       31.31      -13.79     50.55 o 
  -5   9   7       32.64       52.84     48.25 o 
  -3   9   7      197.41      142.05     29.55 o 
  -1   9   7       10.65       73.52     32.17 o 
   1   9   7      579.18      714.62     41.40 o 
   3   9   7       56.02       95.94     25.51 o 
   5   9   7      367.46      373.24    126.37 o 
   7   9   7      252.62      288.95     74.26 o 
  -8  10   7      242.40      360.72    121.77 o 
  -6  10   7      357.74      519.25    117.18 o 
  -4  10   7      170.73       82.71     43.65 o 
  -2  10   7      441.16      570.85     52.26 o 
   0  10   7      343.54      305.12     43.66 o 
   2  10   7     1097.76     1122.61     89.18 o 
   4  10   7      692.37      580.13     88.53 o 
   6  10   7      581.01      674.01    140.15 o 
   8  10   7      105.41       23.16     51.31 o 
  -9  11   7       20.43       62.03     78.12 o 
  -7  11   7      128.62      289.49    101.09 o 
  -5  11   7      230.68      248.14     82.71 o 
  -3  11   7      114.62       86.36     26.35 o 
  -1  11   7       50.04       37.34     28.02 o 
   1  11   7       99.36       96.39     31.87 o 
   3  11   7      373.40      393.82     68.18 o 
   5  11   7      356.60      426.84     82.81 o 
   7  11   7       48.20       63.84     49.37 o 
  -8  12   7       31.82       16.08     64.33 o 
  -6  12   7      228.52      238.95     85.01 o 
  -4  12   7      395.71      484.79    107.99 o 
  -2  12   7        7.93       16.82     20.26 o 
   0  12   7      103.63      103.23     28.73 o 
   2  12   7      860.02      799.68    163.13 o 
   4  12   7     1354.18     1351.93    150.49 o 
   6  12   7      461.20      490.37     90.81 o 
   8  12   7       65.44       30.48     67.78 o 
  -9  13   7        0.83      -78.12     78.12 o 
  -7  13   7       17.68       85.01     68.93 o 
  -5  13   7       45.30       16.08     45.95 o 
  -3  13   7      118.50      135.85     31.41 o 
  -1  13   7      215.18      174.40     33.38 o 
   1  13   7      718.73      714.27     72.28 o 
   3  13   7      538.45      469.96     77.93 o 
   5  13   7      161.44      117.62     53.97 o 
   7  13   7       61.02      -35.03     42.85 o 
  -8  14   7        3.99      -36.76     59.74 o 
  -6  14   7        9.65       66.63     52.84 o 
  -4  14   7       76.53       96.50     59.74 o 
  -2  14   7      641.35      655.05     71.22 o 
   0  14   7       36.61       56.26     31.65 o 
   2  14   7       42.34      114.65     40.23 o 
   4  14   7      427.61      450.49     89.61 o 
   6  14   7       94.78       -4.98     47.91 o 
   8  14   7       19.14      110.16     60.15 o 
  -9  15   7        4.50       -4.60     80.42 o 
  -7  15   7       18.30       32.17     57.44 o 
  -5  15   7       43.66       39.06     50.55 o 
  -3  15   7      521.50      601.96    121.77 o 
  -1  15   7      188.92      183.67     32.90 o 
   1  15   7       40.59       42.47     30.02 o 
   3  15   7       44.61       41.41     37.53 o 
   5  15   7      139.17       98.64     46.36 o 
   7  15   7       17.83       65.08     55.63 o 
  -8  16   7       44.97        4.60     59.74 o 
  -6  16   7        9.90       22.98     55.14 o 
  -4  16   7       75.60       52.84     55.14 o 
  -2  16   7     1296.84     1307.14     74.28 o 
   0  16   7      656.99      696.12     72.28 o 
   2  16   7       39.46       41.36     37.37 o 
   4  16   7      151.83      161.51     54.95 o 
   6  16   7      188.95      200.66     72.28 o 
   8  16   7       83.86       45.95     66.61 o 
  -7  17   7       26.29       45.95     62.03 o 
  -5  17   7       30.98        6.89     45.95 o 
  -3  17   7      170.35      128.66     62.03 o 
  -1  17   7       18.84       19.35     19.65 o 
   1  17   7       95.54      146.53     46.78 o 
   3  17   7      411.27      493.57     90.75 o 
   5  17   7       86.89      108.83     57.25 o 
   7  17   7       52.72      -74.02    111.43 o 
  -8  18   7       12.52      -45.95     66.63 o 
  -6  18   7        6.44      -45.95     45.95 o 
  -4  18   7      204.61      197.59     80.42 o 
  -2  18   7      238.94      231.81     37.00 o 
   0  18   7      314.65      265.08     89.61 o 
   2  18   7        0.14       37.15     33.28 o 
   4  18   7       16.35       48.88     44.13 o 
   6  18   7        0.82       49.96     64.33 o 
  -7  19   7       67.64      -27.57     48.25 o 
  -5  19   7       74.20       78.12     64.33 o 
  -3  19   7       35.04       82.71     50.55 o 
  -1  19   7      266.92      215.09     41.08 o 
   1  19   7      242.50      180.27     52.63 o 
   3  19   7      367.02      449.68     85.00 o 
   5  19   7       24.37       69.67     49.66 o 
   7  19   7        1.43      -49.20     66.63 o 
  -8  20   7       33.14       48.25     78.12 o 
  -6  20   7       89.33       80.42     64.33 o 
  -4  20   7       27.91       80.42     52.84 o 
  -2  20   7        4.87       -8.86     25.11 o 
   0  20   7        6.06       17.80     22.64 o 
   2  20   7       12.81        0.75     34.68 o 
   4  20   7       97.79       87.45     51.68 o 
   6  20   7       15.08       12.73     59.06 o 
  -7  21   7       10.46       -9.19     64.33 o 
  -5  21   7       21.18       32.17     57.44 o 
  -3  21   7       13.65       62.09     34.10 o 
  -1  21   7       41.06       32.75     28.23 o 
   1  21   7      170.99       67.34     41.87 o 
   3  21   7      131.33       92.67     51.00 o 
   5  21   7       21.26       62.81     52.78 o 
  -6  22   7       13.02      -25.27     45.95 o 
  -4  22   7       30.80        9.19     43.65 o 
  -2  22   7      197.76      267.35     49.36 o 
   0  22   7       83.73      143.26     34.95 o 
   2  22   7        2.86        5.08     49.40 o 
   4  22   7       99.59      116.20     53.54 o 
   6  22   7       57.31        1.86     60.05 o 
  -7  23   7        8.43       27.57     66.63 o 
  -5  23   7        2.84        0.00     48.25 o 
  -3  23   7       92.86      126.78     37.56 o 
  -1  23   7       65.98       43.53     28.12 o 
   1  23   7        2.33       11.64     36.53 o 
   3  23   7        1.10       73.13     46.28 o 
   5  23   7        5.95      129.39     56.53 o 
  -6  24   7       13.75      -36.76     50.55 o 
  -4  24   7       49.29       51.02     35.98 o 
  -2  24   7      113.80       77.72     45.05 o 
   0  24   7       71.39       67.62     33.34 o 
   2  24   7       40.29      109.87     80.42 o 
   4  24   7       67.13       69.39     50.57 o 
  -5  25   7       41.78       16.08     66.63 o 
  -3  25   7       39.44       -1.97     59.49 o 
  -1  25   7       32.70       70.58     33.47 o 
   1  25   7       38.78       50.94     48.83 o 
   3  25   7       34.05       26.42     58.59 o 
   5  25   7        5.61       19.95     61.61 o 
  -6  26   7        0.76       39.06     66.63 o 
  -4  26   7        4.13       -2.30     48.25 o 
  -2  26   7        8.93       -6.02     53.99 o 
   0  26   7        4.79       -2.30     32.46 o 
   2  26   7        0.49       34.97     51.16 o 
   4  26   7        2.45       47.77     52.97 o 
  -5  27   7       37.03      -18.38     64.33 o 
  -3  27   7       21.57      -50.55     50.55 o 
  -1  27   7       15.86      -14.98     56.29 o 
   1  27   7       20.77       15.78     34.45 o 
   3  27   7       15.14        0.97     51.79 o 
  -4  28   7       19.61       -4.60     68.93 o 
  -2  28   7       44.96       20.68     64.33 o 
   0  28   7       22.05       55.21     56.30 o 
   2  28   7        5.95       79.46     41.47 o 
   4  28   7        3.75      -37.02     58.22 o 
  -3  29   7        4.21       13.79     64.33 o 
  -1  29   7        3.06      -52.84     52.84 o 
   1  29   7       18.52        5.44     46.11 o 
   3  29   7        7.12       75.24     46.22 o 
  -2  30   7       50.03        6.89     80.42 o 
   0  30   7       68.73       28.07     85.01 o 
   2  30   7       43.27       17.90     53.54 o 
  -1  31   7       18.01      -27.57     64.33 o 
   1  31   7       23.31       56.41     52.97 o 
  -6   0   8      105.68      117.18     52.84 o 
  -4   0   8     1496.92     1610.60    117.18 o 
   0   0   8     7243.73     9062.96    264.22 o 
   2   0   8      749.02      875.38     94.20 o 
   4   0   8      793.82     1108.17    110.28 o 
   6   0   8      513.62      455.00     80.41 o 
   8   0   8       68.60       14.72     55.61 o 
  -7   1   8      114.69      101.09     64.33 o 
  -5   1   8      858.29      859.42     67.29 o 
  -3   1   8     2963.67     2866.37    236.65 o 
   1   1   8      550.91      630.62     55.17 o 
   3   1   8      363.09      490.62     65.66 o 
   5   1   8      117.48      149.35     34.37 o 
   7   1   8       28.02        3.05     35.15 o 
   9   1   8        4.72       36.89     66.63 o 
  -6   2   8      120.69      101.80     41.40 o 
  -4   2   8     1023.10      843.73     60.78 o 
   0   2   8     3345.77     3826.23    111.83 o 
   2   2   8     1107.38     1197.19     76.85 o 
   4   2   8      119.63      125.29     31.70 o 
   6   2   8      101.17      121.02     32.09 o 
   8   2   8       18.52       75.61     36.17 o 
  -7   3   8      327.94      282.60     94.20 o 
  -5   3   8      740.84      736.96     64.44 o 
  -3   3   8     1461.47     1406.23     94.20 o 
   1   3   8      528.72      678.09     57.41 o 
   3   3   8     1185.18     1181.63     71.13 o 
   5   3   8      455.53      488.25     66.88 o 
   7   3   8      145.52      169.12     41.01 o 
   9   3   8        8.86        2.30     85.01 o 
  -8   4   8       35.73        9.19     68.93 o 
  -6   4   8      125.67       82.71     55.14 o 
  -4   4   8      314.51      269.09     40.23 o 
  -2   4   8      173.20      181.57     29.73 o 
   0   4   8      410.92      493.22     58.98 o 
   2   4   8      321.64      357.66     41.22 o 
   4   4   8      151.99      163.63     36.18 o 
   6   4   8       65.66       75.98     30.62 o 
   8   4   8       31.20        2.48     50.69 o 
  -7   5   8       82.97      135.56     64.33 o 
  -5   5   8      105.53       94.20     52.84 o 
  -3   5   8      441.47      601.97     80.42 o 
   1   5   8      450.34      446.51     43.46 o 
   3   5   8      293.58      297.36     42.82 o 
   5   5   8      135.64      104.36     34.33 o 
   7   5   8       12.66       10.63     31.68 o 
  -8   6   8       39.81       45.95     64.33 o 
  -6   6   8       74.79      135.56     62.03 o 
  -4   6   8      289.06      353.83     80.42 o 
  -2   6   8      987.32      972.76     43.85 o 
   0   6   8      104.50      198.99     34.15 o 
   2   6   8      628.05      720.52     51.29 o 
   4   6   8      326.97      322.05     57.85 o 
   6   6   8       45.65       52.90     35.73 o 
   8   6   8       51.89        7.90     68.93 o 
  -9   7   8       12.37        6.89     71.22 o 
  -7   7   8       51.48       91.90     64.33 o 
  -5   7   8      208.31      248.14     75.82 o 
  -3   7   8      451.36      460.18     48.25 o 
  -1   7   8      547.92      519.25     73.52 o 
   1   7   8      429.73      496.81     44.22 o 
   3   7   8      114.56       64.13     24.67 o 
   5   7   8       87.55       68.67     30.52 o 
   7   7   8        5.80       -8.24     36.27 o 
  -8   8   8       69.13       18.38     73.52 o 
  -6   8   8      105.40      114.88     68.93 o 
  -4   8   8      165.17      232.06     68.93 o 
  -2   8   8      950.52     1030.18     70.11 o 
   0   8   8      338.56      378.83     47.61 o 
   2   8   8      551.66      570.67     66.81 o 
   4   8   8       16.74      -20.15     20.15 o 
   6   8   8       38.77       78.53     44.71 o 
   8   8   8       39.23       -1.31     62.03 o 
  -9   9   8       41.22      195.29     98.80 o 
  -7   9   8      279.25      333.15    105.69 o 
  -5   9   8      124.73      107.99     52.84 o 
  -3   9   8      101.56      143.07     32.69 o 
  -1   9   8      457.55      482.49     71.22 o 
   1   9   8      382.44      425.07     39.68 o 
   3   9   8     1456.09     1561.43     76.95 o 
   5   9   8      479.73      637.61     99.06 o 
   7   9   8       75.89       52.38     52.42 o 
  -8  10   8       16.98      -41.36     66.63 o 
  -6  10   8      126.90      140.15     71.22 o 
  -4  10   8      370.48      349.23     87.31 o 
  -2  10   8      357.04      352.05     51.31 o 
   0  10   8      267.44      292.38     26.42 o 
   2  10   8       72.54       72.90     35.30 o 
   4  10   8       31.50        5.74     35.61 o 
   6  10   8       13.19       35.17     50.55 o 
   8  10   8        2.56       35.41     54.60 o 
  -9  11   8        1.84      -66.63     66.63 o 
  -7  11   8       83.84      124.07     71.22 o 
  -5  11   8       60.64       64.33     59.74 o 
  -3  11   8      169.47      163.56     36.51 o 
  -1  11   8     1180.29     1228.66     71.03 o 
   1  11   8     2480.85     2552.20    133.97 o 
   3  11   8     2735.16     2717.62    154.99 o 
   5  11   8      507.57      562.00     92.90 o 
   7  11   8      122.46       95.45     62.03 o 
  -8  12   8       17.94       52.84     71.22 o 
  -6  12   8      190.63      206.78     80.42 o 
  -4  12   8      314.58      319.36     87.31 o 
  -2  12   8      927.47      960.86     76.97 o 
   0  12   8     1271.99     1180.88    103.45 o 
   2  12   8       69.55      120.73     41.94 o 
   4  12   8      205.82      200.09     56.79 o 
   6  12   8      173.93      202.59     68.69 o 
   8  12   8       30.55       34.50     51.89 o 
  -9  13   8       18.72       59.74     87.31 o 
  -7  13   8       15.74       -9.19     52.84 o 
  -5  13   8       27.61       57.44     50.55 o 
  -3  13   8      183.40      142.45     62.03 o 
  -1  13   8       24.33       41.17     22.01 o 
   1  13   8      664.12      654.14     80.11 o 
   3  13   8      477.04      536.99     86.82 o 
   5  13   8      167.74      205.07     64.03 o 
   7  13   8       65.40       42.71     44.80 o 
  -8  14   8       13.77       -2.30     64.33 o 
  -6  14   8       27.96      130.96     68.93 o 
  -4  14   8       84.07       73.52     59.74 o 
  -2  14   8      260.92      228.66     50.05 o 
   0  14   8     1109.71      984.91     84.29 o 
   2  14   8      843.78      811.61     91.90 o 
   4  14   8      393.23      341.30     91.90 o 
   6  14   8      322.02      337.78    109.13 o 
   8  14   8       62.17       32.39     59.15 o 
  -9  15   8       10.29       22.98    107.99 o 
  -7  15   8       17.42      -27.57     50.55 o 
  -5  15   8      157.38      135.56     73.52 o 
  -3  15   8      120.51      193.00     71.22 o 
  -1  15   8      515.86      545.84     59.74 o 
   1  15   8      865.93      910.15     88.44 o 
   3  15   8      792.58      779.89     95.69 o 
   5  15   8      309.63      281.17     76.54 o 
   7  15   8       70.20       84.66     55.24 o 
  -8  16   8        0.58       -6.89     68.93 o 
  -6  16   8       10.69       18.38     57.44 o 
  -4  16   8       72.07       91.90     57.44 o 
  -2  16   8      431.97      495.32     51.49 o 
   0  16   8       31.74       21.83     59.74 o 
   2  16   8       25.19       25.55     44.80 o 
   4  16   8       41.05       28.65     41.40 o 
   6  16   8       27.38       19.00     70.08 o 
  -7  17   8       55.77       29.87     62.03 o 
  -5  17   8       97.38      114.88     71.22 o 
  -3  17   8       71.90       68.93     45.95 o 
  -1  17   8      728.47      769.66     61.17 o 
   1  17   8      568.12      497.07     80.41 o 
   3  17   8       73.85      151.84     55.17 o 
   5  17   8       43.60       12.56     48.66 o 
   7  17   8       10.82       19.78     54.63 o 
  -8  18   8        0.58      -62.03     62.03 o 
  -6  18   8       26.98      -39.06     50.55 o 
  -4  18   8      143.80      167.72     75.82 o 
  -2  18   8       21.96       25.61     22.20 o 
   0  18   8       65.63       76.52     36.42 o 
   2  18   8       26.94       41.78     39.19 o 
   4  18   8       71.90       23.93     47.03 o 
   6  18   8       12.03      -47.30     54.95 o 
  -7  19   8        7.58      107.99     68.93 o 
  -5  19   8       15.67        6.89     48.25 o 
  -3  19   8       41.28       22.98     39.06 o 
  -1  19   8       59.25       33.56     26.61 o 
   1  19   8        3.01       12.10     36.53 o 
   3  19   8       12.54      -34.68     34.68 o 
   5  19   8        8.85      -35.08     49.40 o 
   7  19   8        3.23       -6.17     64.33 o 
  -6  20   8       16.17      110.28     75.82 o 
  -4  20   8       40.72       11.49     48.25 o 
  -2  20   8      247.92      266.82     73.04 o 
   0  20   8      249.56      283.31     63.11 o 
   2  20   8       26.06       21.23     39.75 o 
   4  20   8       25.11      -26.88     41.22 o 
   6  20   8       31.16        8.41     61.28 o 
  -7  21   8       26.35       25.27     68.93 o 
  -5  21   8       36.39       36.76     62.03 o 
  -3  21   8        8.50        2.58     29.93 o 
  -1  21   8       20.11       33.96     28.79 o 
   1  21   8      103.20      111.75     49.05 o 
   3  21   8       38.38      142.52     55.17 o 
   5  21   8       18.77       17.94     73.52 o 
  -6  22   8       24.10       29.87     57.44 o 
  -4  22   8       48.80       71.22     59.74 o 
  -2  22   8       77.79       77.34     33.21 o 
   0  22   8      203.63      192.38     45.94 o 
   2  22   8      101.59      115.00     62.03 o 
   4  22   8       27.06       20.16     49.66 o 
   6  22   8       15.75       34.14     68.35 o 
  -5  23   8       29.34       22.98     55.14 o 
  -3  23   8       24.92       13.65     34.11 o 
  -1  23   8       24.98       18.92     31.78 o 
   1  23   8       55.97      100.04     46.92 o 
   3  23   8       33.46      121.71     57.25 o 
   5  23   8       11.13      -37.64     63.18 o 
  -6  24   8        1.35      -64.33     64.33 o 
  -4  24   8       13.24        8.30     73.86 o 
  -2  24   8       15.93       12.97     62.03 o 
   0  24   8        7.97       37.07     29.40 o 
   2  24   8       10.24       40.80     60.89 o 
   4  24   8       14.14       61.86     51.70 o 
  -5  25   8       13.43       13.79     66.63 o 
  -3  25   8       14.60       41.01     39.71 o 
  -1  25   8       39.89       62.91     36.48 o 
   1  25   8       34.61       46.64     36.50 o 
   3  25   8        4.73       98.53     52.70 o 
   5  25   8        1.61      -27.00     89.61 o 
  -4  26   8       34.19        2.30     57.44 o 
  -2  26   8       56.42       12.35     83.86 o 
   0  26   8       49.96      110.04     37.02 o 
   2  26   8       60.99       46.76     54.95 o 
   4  26   8       48.49       45.20     97.65 o 
  -5  27   8        2.17      101.09     71.22 o 
  -3  27   8        4.33       -6.89     57.44 o 
  -1  27   8        9.07      -17.74     74.67 o 
   1  27   8       26.79       43.61     37.53 o 
   3  27   8       10.16        7.41     52.97 o 
  -4  28   8       11.26      -59.74     59.74 o 
  -2  28   8        5.10       11.49     48.25 o 
   0  28   8        3.67       96.40     49.80 o 
   2  28   8        6.47      -20.28     39.49 o 
  -3  29   8       17.44      130.96     73.52 o 
  -1  29   8       18.69       52.84     68.93 o 
   1  29   8       14.20      -30.95     37.35 o 
  -2  30   8        0.77       32.17     73.52 o 
   0  30   8        1.51      -57.44     57.44 o 
  -7   1   9      274.71      296.39     91.90 o 
  -5   1   9      156.23      185.15     41.40 o 
  -3   1   9      523.22      410.41     57.44 o 
   1   1   9     1975.90     2045.23    155.09 o 
   3   1   9     1163.15      968.01    195.29 o 
   5   1   9      139.91      201.99     39.52 o 
   7   1   9      191.84      204.05     45.32 o 
  -6   2   9      845.97     1047.69    119.47 o 
  -4   2   9     1470.24     1327.41     76.54 o 
   0   2   9     1001.91     1119.59     53.94 o 
   2   2   9     1157.18     1008.64     76.15 o 
   4   2   9      288.57      297.42     47.89 o 
   6   2   9       50.10       66.72     28.35 o 
   8   2   9       64.44       60.25     38.14 o 
  -7   3   9        8.88      -48.25     48.25 o 
  -5   3   9       48.20       50.55     27.62 o 
  -3   3   9       67.91       84.86     24.21 o 
   1   3   9       17.12       12.76     27.57 o 
   3   3   9      343.64      333.77     91.92 o 
   5   3   9        4.00       11.06     28.72 o 
   7   3   9        0.94      -29.21     29.21 o 
  -8   4   9       11.99        0.00     59.74 o 
  -6   4   9      240.56      310.17     87.31 o 
  -4   4   9      391.90      404.58     70.08 o 
   0   4   9      422.04      478.64     40.62 o 
   2   4   9       32.90       38.28     20.44 o 
   4   4   9     1020.15     1175.10     78.21 o 
   6   4   9      114.24      119.30     34.47 o 
   8   4   9       62.38       68.62     58.48 o 
  -9   5   9       26.48      -66.63     78.12 o 
  -7   5   9       17.92       66.63     57.44 o 
  -5   5   9       10.53      -29.87     29.87 o 
  -3   5   9       69.14       89.74     26.42 o 
   1   5   9      114.32       94.87     25.50 o 
   3   5   9      317.11      358.77     49.69 o 
   5   5   9      150.66      152.77     45.76 o 
   7   5   9      158.70      139.64     51.03 o 
  -8   6   9        7.47       78.12     73.52 o 
  -6   6   9       51.32       13.79     45.95 o 
  -4   6   9       79.76       66.63     45.95 o 
  -2   6   9      230.63      289.62     45.78 o 
   0   6   9       35.38       25.94     15.46 o 
   2   6   9      149.83      176.22     35.03 o 
   4   6   9      256.95      246.19     49.90 o 
   6   6   9       84.89       75.82     45.49 o 
   8   6   9        6.42      -35.47    124.07 o 
  -9   7   9       63.34      215.97    101.09 o 
  -7   7   9       84.75      259.63     82.71 o 
  -5   7   9      121.40      204.48     68.93 o 
  -3   7   9      162.35      145.50     49.40 o 
  -1   7   9     2434.14     2233.24    158.53 o 
   1   7   9     1046.76     1138.18     75.61 o 
   3   7   9      105.76      142.04     32.61 o 
   5   7   9       37.20       34.28     40.52 o 
   7   7   9       30.81       29.24     37.48 o 
  -8   8   9       30.47      -62.03     62.03 o 
  -6   8   9       29.44       13.79     48.25 o 
  -4   8   9      199.80      202.19     68.93 o 
  -2   8   9      261.44      235.46     44.11 o 
   0   8   9      587.00      672.25     39.07 o 
   2   8   9      289.86      326.04     42.34 o 
   4   8   9      105.24      110.67     43.03 o 
   6   8   9        1.86       -3.75     39.78 o 
   8   8   9       28.60       50.72     53.47 o 
  -9   9   9       25.68      -29.87     78.12 o 
  -7   9   9       50.72       29.87     55.14 o 
  -5   9   9      120.16      280.30     87.31 o 
  -3   9   9      273.24      194.07     37.53 o 
  -1   9   9     1315.12     1233.80    119.47 o 
   1   9   9      371.01      401.85     44.57 o 
   3   9   9      856.17      894.77     91.69 o 
   5   9   9      238.92      203.88     61.16 o 
   7   9   9       57.92       62.36     40.50 o 
  -8  10   9        5.98      -16.08     66.63 o 
  -6  10   9      192.17      188.40     89.61 o 
  -4  10   9     1113.20      983.36    126.37 o 
  -2  10   9      456.86      434.39     55.19 o 
   0  10   9      945.95     1006.54     44.49 o 
   2  10   9     1049.37     1017.04     98.80 o 
   4  10   9      978.25      896.13    106.89 o 
   6  10   9      138.87       59.45     51.68 o 
   8  10   9        9.06       81.40     55.17 o 
  -9  11   9       26.79      124.07    103.39 o 
  -7  11   9       20.73      -25.27     52.84 o 
  -5  11   9       37.62       41.36     48.25 o 
  -3  11   9      454.63      490.63    129.81 o 
  -1  11   9        5.28        3.42     21.28 o 
   1  11   9      254.90      236.65     56.03 o 
   3  11   9      370.58      382.50     77.93 o 
   5  11   9      239.43      353.54     80.31 o 
   7  11   9      193.46       26.38     95.35 o 
  -8  12   9       22.50      -29.87     64.33 o 
  -6  12   9       13.05      -16.08     48.25 o 
  -4  12   9      317.07      252.73     87.31 o 
  -2  12   9      850.61      849.87    158.53 o 
   0  12   9     2113.74     1886.93     98.11 o 
   2  12   9     1320.22     1355.47    184.95 o 
   4  12   9      286.22      302.85     71.48 o 
   6  12   9       60.39      102.68     57.66 o 
   8  12   9       19.81      -26.37     56.84 o 
  -9  13   9        4.77      -32.17     85.01 o 
  -7  13   9        4.80      -22.98     62.03 o 
  -5  13   9       50.42       66.63     57.44 o 
  -3  13   9      497.13      569.80    117.18 o 
  -1  13   9     1464.40     1526.42     87.15 o 
   1  13   9      899.21      770.78     82.03 o 
   3  13   9      297.07      308.17     69.99 o 
   5  13   9      439.40      452.94    128.66 o 
   7  13   9      231.93      109.56     98.80 o 
  -8  14   9       27.89      195.29    101.09 o 
  -6  14   9       63.13      124.07     68.93 o 
  -4  14   9      186.49      195.29     75.82 o 
  -2  14   9       21.90       16.08     25.99 o 
   0  14   9       89.78      102.31     42.85 o 
   2  14   9     1273.59     1227.28    184.95 o 
   4  14   9      103.87       80.52     70.08 o 
   6  14   9        5.45       10.03     44.13 o 
  -7  15   9        8.26      -20.68     59.74 o 
  -5  15   9       76.26      156.24     68.93 o 
  -3  15   9       20.82      112.58     59.74 o 
  -1  15   9        3.36       28.98     26.59 o 
   1  15   9       41.92       24.51     34.00 o 
   3  15   9      239.93      190.70     57.66 o 
   5  15   9       63.08       -0.59     40.83 o 
   7  15   9       26.55       39.49     59.52 o 
  -8  16   9       46.42      -66.63     66.63 o 
  -6  16   9      115.76      110.28     75.82 o 
  -4  16   9      413.72      238.95     87.31 o 
  -2  16   9      130.77      181.33     34.95 o 
   0  16   9      168.74      220.82     59.85 o 
   2  16   9      100.91      117.55     44.48 o 
   4  16   9      173.40      153.56     54.41 o 
   6  16   9       47.59      153.89     71.26 o 
  -7  17   9        1.02       59.74     57.44 o 
  -5  17   9        9.50       32.17     43.65 o 
  -3  17   9      151.03       57.44     52.84 o 
  -1  17   9      396.32      462.24     54.27 o 
   1  17   9      523.62      473.25    135.56 o 
   3  17   9      218.76      303.11     83.86 o 
   5  17   9      149.94      159.24     71.22 o 
   7  17   9       49.53      107.48     78.94 o 
  -8  18   9        8.03      -64.33     64.33 o 
  -6  18   9       89.18      130.96     75.82 o 
  -4  18   9       63.80       39.06     50.55 o 
  -2  18   9       33.31        7.84     23.47 o 
   0  18   9       44.29       75.24     59.74 o 
   2  18   9      110.87       90.42     94.20 o 
   4  18   9       10.62      -42.24     42.24 o 
   6  18   9        1.60       82.97     64.44 o 
  -7  19   9        1.24       43.65     68.93 o 
  -5  19   9       39.55      149.34     78.12 o 
  -3  19   9      311.01      201.49     49.95 o 
  -1  19   9      310.44      327.01     54.55 o 
   1  19   9      411.14      518.15     87.55 o 
   3  19   9       31.44       82.56     48.25 o 
   5  19   9       13.10       37.85     47.91 o 
  -6  20   9        2.88      -32.17     48.25 o 
  -4  20   9        3.19       11.49     52.84 o 
  -2  20   9       80.67      116.61     37.09 o 
   0  20   9      133.72      148.92     53.54 o 
   2  20   9      136.57      137.85     49.53 o 
   4  20   9        8.49      -30.04     50.55 o 
   6  20   9        4.14       80.05     60.91 o 
  -7  21   9       24.07       16.08     62.03 o 
  -5  21   9       38.86       73.52     68.93 o 
  -3  21   9       92.07      120.65     38.19 o 
  -1  21   9      146.03      113.20     41.84 o 
   1  21   9       83.56      118.33     50.36 o 
   3  21   9        7.11       -6.89     47.11 o 
   5  21   9        4.41       35.06     50.57 o 
  -6  22   9       25.87        9.19     55.14 o 
  -4  22   9       34.19       45.95     59.74 o 
  -2  22   9        5.39       -3.28     45.26 o 
   0  22   9       25.74       56.76     37.75 o 
   2  22   9      131.00       94.89     80.42 o 
   4  22   9       36.12       78.04     45.26 o 
  -5  23   9       59.22      -25.27     52.84 o 
  -3  23   9       88.35      109.33     45.81 o 
  -1  23   9        9.47       18.13     51.51 o 
   1  23   9        0.62      -39.78     39.78 o 
   3  23   9       13.84      -29.87     42.24 o 
   5  23   9        4.55       23.64     55.61 o 
  -6  24   9       21.21      -16.08     75.82 o 
  -4  24   9       30.29       59.73     45.19 o 
  -2  24   9       42.85       22.08     46.28 o 
   0  24   9       54.52       52.49     35.06 o 
   2  24   9       52.51        8.10     51.70 o 
   4  24   9       39.64      101.80     59.46 o 
  -5  25   9        7.89        2.30     59.74 o 
  -3  25   9       22.13      -23.29     38.40 o 
  -1  25   9       50.13      100.79     48.58 o 
   1  25   9       36.98       64.64     53.68 o 
   3  25   9       28.81       15.62     53.53 o 
  -4  26   9        2.62      -27.57     59.74 o 
  -2  26   9        9.25       -4.56     60.89 o 
   0  26   9        2.10       -2.92     35.66 o 
   2  26   9        4.47       25.12     48.41 o 
   4  26   9        6.77      -33.58     60.91 o 
  -3  27   9       17.81      -52.84     52.84 o 
  -1  27   9       29.73        0.97     45.48 o 
   1  27   9       11.44       21.33     37.73 o 
   3  27   9        2.31      -51.68     51.68 o 
  -4  28   9       16.28       29.87     75.82 o 
  -2  28   9       13.73       34.46     68.93 o 
   0  28   9        1.96       25.60     40.04 o 
   2  28   9       18.81       25.16     42.34 o 
  -3  29   9        1.13       16.08     71.22 o 
  -1  29   9       13.46       52.84     64.33 o 
   1  29   9        2.94        0.97     60.88 o 
   0  30   9       13.34       45.95     68.93 o 
  -6   0  10     1125.62     1390.03    135.56 o 
  -4   0  10     5092.50     5107.51    227.46 o 
   0   0  10      409.65      452.78     83.86 o 
   2   0  10      248.25      365.31     80.42 o 
   4   0  10     1539.18     1473.18    115.13 o 
   6   0  10      126.11      111.41     81.56 o 
   8   0  10       79.68       88.35     63.79 o 
  -5   1  10      129.06      154.16     38.99 o 
  -3   1  10      310.30      317.99    129.81 o 
   1   1  10       28.38       34.54     24.83 o 
   3   1  10      105.36      114.73     37.53 o 
   5   1  10        4.68       40.87     36.15 o 
   7   1  10        6.07      -34.39     36.17 o 
  -6   2  10      297.41      445.73     98.80 o 
  -4   2  10      552.31      664.46     57.25 o 
   0   2  10     1169.82      972.91     54.00 o 
   2   2  10       51.85       28.38     27.48 o 
   4   2  10      158.62      104.02     34.44 o 
   6   2  10       72.75       45.42     31.54 o 
   8   2  10       20.26      102.17     51.00 o 
  -7   3  10       71.10      151.64     71.22 o 
  -5   3  10        2.98       34.46     41.36 o 
  -3   3  10      473.03      359.59     44.16 o 
   1   3  10      518.97      496.68     60.15 o 
   3   3  10      196.75      249.13     55.54 o 
   5   3  10       75.22       37.49     30.08 o 
   7   3  10       84.30      114.35     39.09 o 
  -6   4  10       41.33       29.87     48.25 o 
  -4   4  10      224.41      291.79     71.22 o 
   0   4  10      160.25      168.79     27.70 o 
   2   4  10     1113.22     1079.86     99.64 o 
   4   4  10      309.05      373.25     54.52 o 
   6   4  10      123.43      135.21     38.80 o 
   8   4  10       27.04       47.82     46.86 o 
  -7   5  10       15.33       36.76     50.55 o 
  -5   5  10       77.88      117.18     57.44 o 
  -3   5  10      312.13      225.16     62.03 o 
   1   5  10      310.17      375.27     47.59 o 
   3   5  10      166.69      149.87     38.48 o 
   5   5  10      284.35      272.42     69.01 o 
   7   5  10       53.76       40.91     40.14 o 
  -8   6  10        3.02       68.93     71.22 o 
  -6   6  10      160.48      174.62     71.22 o 
  -4   6  10      732.62      769.69    105.69 o 
  -2   6  10      199.76      140.15     45.95 o 
   0   6  10     1277.00     1241.97     53.73 o 
   2   6  10     2212.94     2054.49     94.57 o 
   4   6  10      761.25      723.58     73.69 o 
   6   6  10      164.53      187.33     59.28 o 
   8   6  10       25.24       14.53     56.84 o 
  -9   7  10        3.17      -80.42     80.42 o 
  -7   7  10        2.53       -4.60     57.44 o 
  -5   7  10       22.66       45.95     48.25 o 
  -3   7  10      202.28      162.87     36.53 o 
  -1   7  10        7.06       16.08     29.87 o 
   1   7  10       40.03       87.15     27.04 o 
   3   7  10      721.81      700.56     61.82 o 
   5   7  10        6.39       46.61     41.40 o 
   7   7  10        2.92       26.28     39.97 o 
  -8   8  10      100.84      140.15     82.71 o 
  -6   8  10      207.08       91.90     66.63 o 
  -4   8  10      740.51      500.87    105.69 o 
  -2   8  10      221.22      249.86     47.45 o 
   0   8  10       21.21        4.38     15.47 o 
   2   8  10      300.32      306.93     45.38 o 
   4   8  10      145.07      150.24     53.13 o 
   6   8  10       53.51      114.57     54.41 o 
   8   8  10       21.54       69.81     64.33 o 
  -9   9  10       31.20      -20.68     82.71 o 
  -7   9  10       55.40      149.34     78.12 o 
  -5   9  10       50.02      -25.27     45.95 o 
  -3   9  10      354.13      408.43     53.47 o 
  -1   9  10      512.85      485.43     54.19 o 
   1   9  10      957.65      702.90     77.98 o 
   3   9  10      634.90      477.88     82.81 o 
   5   9  10      186.95       97.91     49.66 o 
   7   9  10        2.86        8.92     39.22 o 
  -8  10  10       31.24       -4.60     80.42 o 
  -6  10  10       16.21       20.68     55.14 o 
  -4  10  10      271.96      411.27    105.69 o 
  -2  10  10      193.31      247.82     48.66 o 
   0  10  10      193.17      168.29     24.69 o 
   2  10  10       55.73       74.44     45.95 o 
   4  10  10      155.47      150.44     55.61 o 
   6  10  10       16.56      -21.39     42.15 o 
  -9  11  10       16.29        9.19     85.01 o 
  -7  11  10       24.72       73.52     71.22 o 
  -5  11  10      149.04      202.19     80.42 o 
  -3  11  10      950.67      866.19    119.47 o 
  -1  11  10     2705.16     2729.25    117.35 o 
   1  11  10     3050.37     3011.50    298.68 o 
   3  11  10      780.43      779.79    105.96 o 
   5  11  10      153.02      146.40     56.84 o 
   7  11  10        4.63       52.66     49.53 o 
  -8  12  10       78.82       71.22     87.31 o 
  -6  12  10      199.71      140.15     78.12 o 
  -4  12  10      772.02      925.92    130.96 o 
  -2  12  10     1565.17     1410.04    118.33 o 
   0  12  10      163.96      254.34     59.41 o 
   2  12  10      695.87      686.31     95.69 o 
   4  12  10      628.90      800.55    113.17 o 
   6  12  10       28.24       65.18     56.29 o 
  -7  13  10       34.83       52.84     68.93 o 
  -5  13  10        1.64        0.00     50.55 o 
  -3  13  10      126.27       71.22     57.44 o 
  -1  13  10      575.09      601.88     64.90 o 
   1  13  10      635.29      519.45     88.46 o 
   3  13  10      185.60      192.44     68.93 o 
   5  13  10       45.72       -3.12     44.71 o 
   7  13  10       33.30       52.81     53.54 o 
  -8  14  10       41.41       16.08     68.93 o 
  -6  14  10      144.81      163.13     87.31 o 
  -4  14  10      521.11      608.86    133.26 o 
  -2  14  10      767.32      711.27     75.07 o 
   0  14  10      291.66      474.95     78.94 o 
   2  14  10      312.60      369.34     71.22 o 
   4  14  10      237.41      197.65     71.22 o 
   6  14  10       18.88      -19.34     43.65 o 
  -7  15  10       62.36       64.33     82.71 o 
  -5  15  10       43.90       13.79     50.55 o 
  -3  15  10       33.04       62.03     45.95 o 
  -1  15  10      159.66      154.81     55.57 o 
   1  15  10      380.67      359.64     71.26 o 
   3  15  10      112.52      103.35     78.12 o 
   5  15  10       55.02       58.59     50.36 o 
   7  15  10       65.23      -13.60     59.74 o 
  -8  16  10       12.18       57.44     94.20 o 
  -6  16  10        7.33       39.06     66.63 o 
  -4  16  10       17.06       39.06     48.25 o 
  -2  16  10       39.74       20.80     23.55 o 
   0  16  10       27.58       30.40     31.40 o 
   2  16  10      132.77      132.28     74.67 o 
   4  16  10       61.45       83.95     52.33 o 
   6  16  10       11.95       18.77     47.74 o 
  -7  17  10       52.05      -41.36     55.14 o 
  -5  17  10       36.92       48.25     59.74 o 
  -3  17  10      238.32      379.10    110.28 o 
  -1  17  10      182.29      242.09     42.14 o 
   1  17  10       21.05        9.19     52.84 o 
   3  17  10       68.99      122.33     49.12 o 
   5  17  10       21.44       68.89     54.41 o 
  -6  18  10       47.97       16.08     57.44 o 
  -4  18  10       92.04       43.65     48.25 o 
  -2  18  10      279.27      256.77     51.64 o 
   0  18  10      380.79      405.58     79.82 o 
   2  18  10      315.16      304.41     71.95 o 
   4  18  10       27.48      -13.75     79.27 o 
   6  18  10       10.11       24.54     59.62 o 
  -7  19  10       12.80       -4.60     68.93 o 
  -5  19  10       26.88      -11.49     57.44 o 
  -3  19  10       21.15      -15.50     29.35 o 
  -1  19  10        0.03        7.88     30.09 o 
   1  19  10       30.67      -11.49     38.99 o 
   3  19  10       38.77      -10.77     40.83 o 
   5  19  10       34.04       71.78     51.79 o 
  -6  20  10       21.40      103.39     59.74 o 
  -4  20  10      134.15       87.31     73.52 o 
  -2  20  10      195.48      323.63     60.13 o 
   0  20  10       31.86       57.27     64.33 o 
   2  20  10       90.71       98.43     50.29 o 
   4  20  10       82.98       56.01     52.44 o 
   6  20  10        9.23      105.35     65.66 o 
  -7  21  10        6.81       22.98     75.82 o 
  -5  21  10       28.56       18.38     48.25 o 
  -3  21  10       40.65       72.41     43.06 o 
  -1  21  10      108.83       50.20     44.87 o 
   1  21  10        7.71       20.59     40.83 o 
   3  21  10       15.11      -24.34     43.77 o 
   5  21  10        4.87       37.96     52.18 o 
  -6  22  10        4.86      -45.95     64.33 o 
  -4  22  10        3.44        1.87     36.24 o 
  -2  22  10       24.19       34.96     42.90 o 
   0  22  10       73.07      122.23     39.50 o 
   2  22  10       26.25      118.27     49.05 o 
   4  22  10        9.61      -20.36     56.29 o 
  -5  23  10       11.91      -16.08     55.14 o 
  -3  23  10       14.15       25.22     41.25 o 
  -1  23  10       46.68       69.34     48.58 o 
   1  23  10       52.91       45.95     45.49 o 
   3  23  10       43.38        8.26     80.42 o 
  -4  24  10        4.20       51.83     39.13 o 
  -2  24  10        7.91      -10.11     42.06 o 
   0  24  10       15.08      -22.81     28.85 o 
   2  24  10       21.85       12.98     58.59 o 
   4  24  10       12.84       -3.04     59.52 o 
  -5  25  10        8.44       26.67     46.98 o 
  -3  25  10       11.54       -5.43     39.67 o 
  -1  25  10       13.67      -14.81     43.06 o 
   1  25  10       18.77       54.81     37.42 o 
   3  25  10       17.85       13.72     53.54 o 
  -4  26  10       26.75      155.33     63.15 o 
  -2  26  10       36.62       41.36     88.46 o 
   0  26  10       33.21       71.27     44.44 o 
   2  26  10       38.11       86.46     60.72 o 
  -3  27  10        1.52       -3.11    142.45 o 
  -1  27  10        8.94       32.80     52.63 o 
   1  27  10        4.72       33.31     41.68 o 
  -2  28  10        5.80      -50.11     50.11 o 
   0  28  10        3.07       49.65     55.61 o 
  -1  29  10       12.22      -65.48     65.48 o 
  -5   1  11      662.97      776.58     98.80 o 
  -3   1  11     2521.98     2585.85    133.26 o 
   1   1  11      440.55      370.31    134.41 o 
   3   1  11      376.93      320.37     62.15 o 
   5   1  11      210.91      252.13     45.49 o 
   7   1  11       13.85       55.87     42.12 o 
  -6   2  11      145.63      165.43     62.03 o 
  -4   2  11      486.36      442.84     54.10 o 
   0   2  11      502.65      465.66     47.45 o 
   2   2  11      727.77      699.42     75.07 o 
   4   2  11      295.57      353.33     55.63 o 
   6   2  11      178.78      208.27     53.72 o 
   8   2  11       11.73      -18.51     48.44 o 
  -5   3  11       24.79       43.65     43.65 o 
  -3   3  11      182.62      152.49     32.37 o 
   1   3  11      247.47      245.05     50.36 o 
   3   3  11       19.20       14.97     27.34 o 
   5   3  11       25.34       41.78     32.95 o 
   7   3  11       22.32       16.50     40.98 o 
  -6   4  11       86.99      105.69     62.03 o 
  -4   4  11      467.97      443.43     91.90 o 
   0   4  11      253.17      265.09     39.46 o 
   2   4  11     2459.49     2396.53    177.12 o 
   4   4  11      525.26      641.56     69.93 o 
   6   4  11      178.12      139.68     48.63 o 
   8   4  11       58.69       28.23     52.61 o 
  -7   5  11       67.53      -32.17     50.55 o 
  -5   5  11      157.86      176.91     68.93 o 
  -3   5  11      262.72      298.68     75.82 o 
   1   5  11       24.03      -11.30     31.37 o 
   3   5  11      347.18      345.64     52.58 o 
   5   5  11      325.44      365.58     78.78 o 
   7   5  11       39.93      -68.60     68.60 o 
  -8   6  11      108.91      172.32     91.90 o 
  -6   6  11       24.72       45.95     55.14 o 
  -4   6  11       57.20      163.13     59.74 o 
   0   6  11      654.90      645.58     44.80 o 
   2   6  11      803.48      803.06     68.69 o 
   4   6  11      206.89      212.76     63.11 o 
   6   6  11       26.14       14.35     42.85 o 
  -7   7  11       91.36       59.74     68.93 o 
  -5   7  11      264.43      188.40     73.52 o 
  -3   7  11      659.83      684.02     76.97 o 
  -1   7  11      135.27      196.61     47.42 o 
   1   7  11      470.62      399.60     52.24 o 
   3   7  11      395.60      318.61     72.28 o 
   5   7  11       50.96       -9.19     37.37 o 
   7   7  11       51.05       53.92    106.40 o 
  -8   8  11       14.18       98.80     75.82 o 
  -6   8  11        6.57       45.95     55.14 o 
  -4   8  11       78.99      101.09     55.14 o 
  -2   8  11      798.78      707.65     96.50 o 
   0   8  11      883.88      924.01     49.32 o 
   2   8  11      175.85      162.21     90.75 o 
   4   8  11       30.10        1.23     36.31 o 
   6   8  11       43.59       18.69     48.66 o 
  -9   9  11       16.72       36.76     75.82 o 
  -7   9  11       43.07      156.24     87.31 o 
  -5   9  11      156.31      215.97     75.82 o 
  -3   9  11      407.68      462.86     59.46 o 
  -1   9  11      447.46      513.13     63.28 o 
   1   9  11      510.91      453.26     90.75 o 
   3   9  11       39.51       24.25     40.21 o 
   5   9  11        0.09       37.01     43.60 o 
   7   9  11       17.94       -7.58     41.45 o 
  -8  10  11       84.78       59.74     71.22 o 
  -6  10  11      271.31      225.16     94.20 o 
  -4  10  11      128.23       41.36     55.14 o 
  -2  10  11      760.18      674.49     72.62 o 
   0  10  11     2143.90     2232.72    176.96 o 
   2  10  11     1494.04     1645.06    150.49 o 
   4  10  11       37.96       -1.37     42.15 o 
   6  10  11       58.10       45.48     47.91 o 
  -7  11  11       65.37      112.58     75.82 o 
  -5  11  11      340.60      333.15    103.39 o 
  -3  11  11      109.26      183.81     71.22 o 
  -1  11  11      224.27      155.25     39.59 o 
   1  11  11      254.98      220.62     57.52 o 
   3  11  11      199.69      196.29     58.48 o 
   5  11  11       66.03       24.35     48.41 o 
   7  11  11       47.75       45.08     59.06 o 
  -8  12  11       13.90       64.33     78.12 o 
  -6  12  11       80.29        4.60     57.44 o 
  -4  12  11      375.52      611.16    128.66 o 
  -2  12  11     1272.16     1271.98    134.41 o 
   0  12  11      880.60      831.85     89.63 o 
   2  12  11      183.87      243.30     62.53 o 
   4  12  11      126.14       65.42     46.28 o 
   6  12  11        7.63       83.88     46.92 o 
  -7  13  11      132.36      209.08    105.69 o 
  -5  13  11      503.13      583.58    137.85 o 
  -3  13  11      773.24      712.25    140.15 o 
  -1  13  11      409.09      376.68     58.71 o 
   1  13  11      146.17      233.32     57.96 o 
   3  13  11      137.03      222.56     66.71 o 
   5  13  11       62.94       52.51     50.05 o 
   7  13  11       15.40      115.30     61.78 o 
  -8  14  11        6.48       80.42     89.61 o 
  -6  14  11       58.86      103.39     73.52 o 
  -4  14  11       34.33       -4.60     48.25 o 
  -2  14  11      166.07      179.53     35.58 o 
   0  14  11      717.54      682.04     91.90 o 
   2  14  11       39.81       14.21     34.90 o 
   4  14  11       45.30       29.26     47.45 o 
   6  14  11       56.81        9.34     47.95 o 
  -7  15  11       69.37       62.03     78.12 o 
  -5  15  11       28.65       -2.30     52.84 o 
  -3  15  11       20.25        6.89     45.95 o 
  -1  15  11       69.33       96.45     35.55 o 
   1  15  11      137.58       96.26     47.41 o 
   3  15  11       18.12       -8.72     39.58 o 
   5  15  11       28.23        6.89     43.87 o 
  -8  16  11        4.51      -73.52     73.52 o 
  -6  16  11       36.93       -4.60     55.14 o 
  -4  16  11        7.78      101.09     75.82 o 
  -2  16  11        9.92       19.52     26.99 o 
   0  16  11      115.37       69.54     36.31 o 
   2  16  11       90.02      185.71     56.79 o 
   4  16  11       52.58       71.82     54.63 o 
   6  16  11       26.80      -47.10     50.36 o 
  -7  17  11       10.08      -18.38     71.22 o 
  -5  17  11       37.02      103.39     71.22 o 
  -3  17  11       31.07      110.28     64.33 o 
  -1  17  11       11.10        0.94     21.57 o 
   1  17  11       10.70       31.50     42.15 o 
   3  17  11       50.89       75.98     46.36 o 
   5  17  11       17.78      -17.47     63.18 o 
  -6  18  11       13.96      -52.84     52.84 o 
  -4  18  11       10.19      103.39     66.63 o 
  -2  18  11       64.42       83.07     37.80 o 
   0  18  11       76.58        1.55     39.78 o 
   2  18  11       23.20       38.75     44.53 o 
   4  18  11       11.11        6.85     44.48 o 
   6  18  11       14.09       19.14     63.79 o 
  -7  19  11       57.55       18.38     71.22 o 
  -5  19  11      160.37       59.74     64.33 o 
  -3  19  11      116.49      160.89     48.18 o 
  -1  19  11      145.67       95.88     41.30 o 
   1  19  11      117.23      131.83     56.03 o 
   3  19  11       90.14      145.75     55.89 o 
   5  19  11       34.30       65.59     58.49 o 
  -6  20  11        5.21       34.46     62.03 o 
  -4  20  11        4.11       41.36     57.44 o 
  -2  20  11       26.48       29.02     35.83 o 
   0  20  11        6.86      -35.61     40.62 o 
   2  20  11        1.15       27.13     59.74 o 
   4  20  11        2.37       53.18     53.13 o 
  -5  21  11       15.63      -34.46     50.55 o 
  -3  21  11       10.91       33.60     40.00 o 
  -1  21  11        7.64       -6.28     32.25 o 
   1  21  11       22.98      104.61     60.89 o 
   3  21  11       30.83       51.01     56.29 o 
   5  21  11       10.39        1.84     64.02 o 
  -6  22  11        0.85        9.19     71.22 o 
  -4  22  11       13.69       23.34     43.24 o 
  -2  22  11       22.20       19.81     69.11 o 
   0  22  11       51.68       69.73     36.14 o 
   2  22  11       13.75       10.94     47.91 o 
   4  22  11       16.90       34.08     71.22 o 
  -5  23  11       29.68       27.57     64.33 o 
  -3  23  11       19.08       69.74     72.22 o 
  -1  23  11        3.64       47.74     40.71 o 
   1  23  11       31.15      -23.35     44.71 o 
   3  23  11        9.56       98.07     54.62 o 
  -4  24  11       28.18       41.97     41.42 o 
  -2  24  11       58.96       71.77     89.61 o 
   0  24  11       37.41       79.48     41.88 o 
   2  24  11       27.19       17.40     50.69 o 
  -3  25  11       33.63       13.58     83.35 o 
  -1  25  11       26.94       22.50     45.78 o 
   1  25  11       25.89       51.61     80.42 o 
   3  25  11       27.54       40.22     58.49 o 
  -4  26  11        3.63       -8.59     41.78 o 
  -2  26  11        1.47       38.81     58.59 o 
   0  26  11        3.98       11.68     38.99 o 
   2  26  11        9.87      -33.64     51.91 o 
  -3  27  11       13.56      -20.39     53.19 o 
  -1  27  11        8.69       80.89     56.81 o 
   1  27  11        4.44        0.45     43.14 o 
  -2  28  11       11.32       19.26     62.03 o 
   0  28  11       33.72       29.51    114.88 o 
  -4   0  12       63.76      156.24     57.44 o 
   0   0  12     1055.17     1195.17     91.78 o 
   2   0  12     2698.52     2336.64    186.10 o 
   4   0  12      143.33      118.66     62.03 o 
   6   0  12       56.58       49.85     47.74 o 
  -5   1  12       58.27      -22.98     39.06 o 
  -3   1  12      102.26       93.11     71.22 o 
   1   1  12       57.31       45.83     31.65 o 
   3   1  12      171.76      262.30     57.66 o 
   5   1  12       78.62       30.31     31.24 o 
   7   1  12        9.97      -41.47     41.47 o 
  -4   2  12       91.06      156.24     57.44 o 
   0   2  12      407.71      551.72     53.70 o 
   2   2  12      790.02      883.43    118.33 o 
   4   2  12      183.22       92.21     38.71 o 
   6   2  12       24.36       32.93     35.48 o 
  -5   3  12      236.97      167.72     68.93 o 
  -3   3  12      635.17      707.65    101.09 o 
   1   3  12       30.94       60.72     34.00 o 
   3   3  12      231.78      299.37     50.02 o 
   5   3  12      194.91      177.22     55.71 o 
   7   3  12       97.63      133.45     51.25 o 
  -6   4  12        4.17      -20.68     52.84 o 
  -4   4  12       47.10       43.65     43.65 o 
   0   4  12       62.47       39.62     24.21 o 
   2   4  12      107.97       87.54     31.26 o 
   4   4  12       74.82       61.45     33.59 o 
   6   4  12       41.66       63.20     42.49 o 
  -5   5  12      183.72      252.73     75.82 o 
  -3   5  12      150.08      137.85     57.44 o 
  -1   5  12      168.32      147.40     85.01 o 
   1   5  12      123.17       71.91     33.74 o 
   3   5  12     1117.62     1089.71     79.70 o 
   5   5  12      206.47      144.98     55.61 o 
   7   5  12       33.48       43.17     46.70 o 
  -6   6  12      139.32      147.04     75.82 o 
  -4   6  12       33.02        6.89     41.36 o 
   0   6  12     1094.85     1221.84     58.86 o 
   2   6  12      601.27      649.62     68.09 o 
   4   6  12      184.37      242.35     66.71 o 
   6   6  12      149.72       69.53     52.78 o 
  -7   7  12       12.26       52.84     62.03 o 
  -5   7  12      178.52      188.40     80.42 o 
  -3   7  12      298.95      328.67     88.46 o 
  -1   7  12      402.40      454.81     64.42 o 
   1   7  12      846.83      884.61     68.28 o 
   3   7  12       46.74       27.17     36.76 o 
   5   7  12       14.91       -3.70     47.74 o 
   7   7  12       20.20       75.00     49.18 o 
  -8   8  12       98.37      -16.08     78.12 o 
  -6   8  12      205.57      461.81    119.47 o 
  -4   8  12        5.11       34.46     48.25 o 
  -2   8  12       61.27       27.57     36.76 o 
   0   8  12      228.85      202.57     29.95 o 
   2   8  12       45.95       33.26     37.26 o 
   4   8  12       11.43      -12.35     63.18 o 
   6   8  12       13.14      -19.97     44.66 o 
  -7   9  12      107.13      126.37     78.12 o 
  -5   9  12      677.05      790.37    126.37 o 
  -3   9  12     1259.12     1548.57    163.13 o 
  -1   9  12      352.02      327.26     52.69 o 
   1   9  12       37.80       43.65     47.10 o 
   3   9  12       58.78       55.55     41.40 o 
   5   9  12       37.54       58.30     66.63 o 
   7   9  12       17.41      -52.17     55.94 o 
  -8  10  12       25.62        2.30     73.52 o 
  -6  10  12      119.79       55.14     75.82 o 
  -4  10  12      110.04      147.04     71.22 o 
  -2  10  12      284.01      352.98     62.41 o 
   0  10  12      215.93      297.71     76.04 o 
   2  10  12      124.60      135.73     54.26 o 
   4  10  12       90.49      178.21     63.30 o 
   6  10  12       35.88      -28.41     51.70 o 
  -7  11  12       85.07      117.18     87.31 o 
  -5  11  12      581.11      776.58    153.94 o 
  -3  11  12     1909.36     2633.02    218.27 o 
  -1  11  12     1448.70     1417.72     92.48 o 
   1  11  12      227.91      175.50     52.33 o 
   3  11  12        0.80       -7.73     35.30 o 
   5  11  12       21.90       11.41     47.74 o 
  -8  12  12       27.43       20.68     82.71 o 
  -6  12  12      123.21      101.09     78.12 o 
  -4  12  12      229.14      300.98     98.80 o 
  -2  12  12        8.80      -23.12     33.31 o 
   0  12  12      414.82      440.46     80.41 o 
   2  12  12      478.89      662.73    100.37 o 
   4  12  12       43.20       18.38     47.11 o 
   6  12  12       22.76       54.95     49.53 o 
  -7  13  12       14.79      112.58     89.61 o 
  -5  13  12       91.66      188.40     82.71 o 
  -3  13  12      377.93      560.61    126.37 o 
  -1  13  12      456.64      587.79     69.17 o 
   1  13  12      143.45       90.57     96.50 o 
   3  13  12       12.08        8.17     35.88 o 
   5  13  12        8.21      -55.40     65.48 o 
  -8  14  12       36.57      -78.12     78.12 o 
  -6  14  12       61.16        6.89     73.52 o 
  -4  14  12       18.80       -6.89     45.95 o 
  -2  14  12       18.40       46.46     27.01 o 
   0  14  12       42.58        2.63     34.00 o 
   2  14  12       89.11       38.26     42.15 o 
   4  14  12       36.14       24.23     45.95 o 
   6  14  12       23.65       39.72     75.82 o 
  -7  15  12       49.48       64.33     64.33 o 
  -5  15  12       14.26      -27.57     52.84 o 
  -3  15  12       28.82       45.95     48.25 o 
  -1  15  12       74.30       72.48     34.23 o 
   1  15  12      122.45      159.75     54.95 o 
   3  15  12       74.54       98.35     54.41 o 
   5  15  12       32.61       -3.45     43.87 o 
  -6  16  12        0.81       52.84     73.52 o 
  -4  16  12       12.36       -6.89     55.14 o 
  -2  16  12       65.63       15.59     29.97 o 
   0  16  12      104.00      144.85     53.97 o 
   2  16  12       47.23      120.42     54.60 o 
   4  16  12        6.02      -27.57     42.24 o 
   6  16  12        7.33        1.68     60.91 o 
  -7  17  12       15.07       82.71     85.01 o 
  -5  17  12       65.94       52.84     66.63 o 
  -3  17  12       84.75      158.37     50.94 o 
  -1  17  12      104.60      108.00     40.95 o 
   1  17  12      166.25      154.26     58.22 o 
   3  17  12       90.07       72.67     51.30 o 
   5  17  12       46.19        6.07     47.91 o 
  -6  18  12       32.11      -16.08     62.03 o 
  -4  18  12       45.59       34.46     62.03 o 
  -2  18  12       42.49       99.37     38.44 o 
   0  18  12       91.91      162.25     59.15 o 
   2  18  12        3.17       27.79     41.40 o 
   4  18  12       11.87       18.46     45.48 o 
  -5  19  12        4.56       -9.19     55.14 o 
  -3  19  12       16.16        3.99     37.83 o 
  -1  19  12       52.79       13.05     34.29 o 
   1  19  12       14.95      -13.60     40.52 o 
   3  19  12       25.63      -39.31     53.99 o 
   5  19  12        1.68       47.26     95.35 o 
  -6  20  12       65.44        4.60     68.93 o 
  -4  20  12       54.84      -25.27     52.84 o 
  -2  20  12       10.00       26.67     40.29 o 
   0  20  12       34.15       98.93     54.60 o 
   2  20  12       55.52      149.31     94.20 o 
   4  20  12       12.10      -60.89     60.89 o 
  -5  21  12       15.84      -52.84     52.84 o 
  -3  21  12       62.54        0.72     34.62 o 
  -1  21  12       24.94       23.41     38.09 o 
   1  21  12        5.09       16.61     52.84 o 
   3  21  12       11.34       67.28     88.46 o 
  -4  22  12       44.26       29.87     42.18 o 
  -2  22  12       72.94       50.52     38.44 o 
   0  22  12       29.99        3.39     36.27 o 
   2  22  12       10.94       -3.57     45.40 o 
   4  22  12        1.87       38.91     58.98 o 
  -5  23  12       12.38      -25.93     50.62 o 
  -3  23  12       73.75       28.17     47.25 o 
  -1  23  12       74.87       49.53     52.84 o 
   1  23  12       54.14       58.45     53.32 o 
   3  23  12       42.52       26.95     63.18 o 
  -4  24  12        1.00      -25.80     45.43 o 
  -2  24  12       18.59       31.07     73.52 o 
   0  24  12       30.32       37.88     38.60 o 
   2  24  12       20.64       70.12     62.15 o 
  -3  25  12        3.08        3.46     44.89 o 
  -1  25  12       14.76        7.17     67.78 o 
   1  25  12       10.19       50.98     51.16 o 
  -2  26  12        2.50      -27.91     54.41 o 
   0  26  12       21.16       -5.97     82.71 o 
  -1  27  12        5.28      -19.09     51.89 o 
  -3   1  13       19.33       -1.25     26.77 o 
   1   1  13      380.59      440.86     72.62 o 
   3   1  13       99.13      150.89     60.89 o 
   5   1  13        7.09       19.67     30.15 o 
   7   1  13        7.49       43.04     43.83 o 
  -4   2  13      178.46      124.07     62.03 o 
   0   2  13      356.67      376.88     47.56 o 
   2   2  13       42.79       57.44     39.78 o 
   4   2  13       81.68       98.58     40.27 o 
   6   2  13       52.57       69.27     43.66 o 
  -5   3  13       92.77      165.43     68.93 o 
  -3   3  13       14.91       -9.19     34.46 o 
  -1   3  13      124.97      135.33     49.53 o 
   1   3  13       12.06       36.27     65.48 o 
   3   3  13        7.39       23.46     27.79 o 
   5   3  13       47.67       18.38     44.13 o 
   7   3  13        9.98       14.31     46.15 o 
  -4   4  13      348.09      333.15     89.61 o 
   0   4  13      761.34      830.82     57.45 o 
   2   4  13      160.83      241.86     48.34 o 
   4   4  13      225.77      131.66     55.61 o 
   6   4  13      146.08      239.33     60.03 o 
  -5   5  13       43.66      -32.17     48.25 o 
  -3   5  13       52.90        9.19     41.36 o 
  -1   5  13       84.36       81.45     41.40 o 
   1   5  13      298.62      384.19     55.22 o 
   3   5  13      228.64      247.68     64.74 o 
   5   5  13       12.41      -21.54     38.09 o 
   7   5  13        3.97       18.58     47.87 o 
  -6   6  13       13.70        6.89     57.44 o 
  -4   6  13      321.14      369.91     96.50 o 
   0   6  13      367.68      403.01     45.21 o 
   2   6  13      465.64      410.31     78.48 o 
   4   6  13      116.31      123.15     51.30 o 
   6   6  13       88.42        8.41     42.07 o 
  -7   7  13      129.37      151.64     89.61 o 
  -5   7  13      239.38      287.20     96.50 o 
  -3   7  13      161.51      255.03     82.71 o 
  -1   7  13      707.06      618.95     73.69 o 
   1   7  13      492.81      584.48     90.07 o 
   3   7  13      297.76      309.06     71.48 o 
   5   7  13      150.19       70.34     52.63 o 
  -6   8  13      158.28      137.85     82.71 o 
  -4   8  13      333.98      176.91     75.82 o 
  -2   8  13      470.49      323.96     89.61 o 
   0   8  13       49.34       45.15     29.93 o 
   2   8  13       89.30       42.17     40.27 o 
   4   8  13       51.19       32.21     83.86 o 
   6   8  13       25.05      -43.89     46.36 o 
  -7   9  13       38.74        2.30     64.33 o 
  -5   9  13      102.06       57.44     64.33 o 
  -3   9  13      318.20      305.58     87.31 o 
  -1   9  13      115.00      112.90     34.58 o 
   1   9  13       50.03       49.66     41.87 o 
   3   9  13       14.38        1.91     38.89 o 
   5   9  13       13.73       18.31     49.66 o 
  -8  10  13       72.89      209.08    107.99 o 
  -6  10  13      123.32      215.97     89.61 o 
  -4  10  13      269.98      374.50    110.28 o 
  -2  10  13      445.85      581.47     76.72 o 
   0  10  13      165.11      137.24     48.41 o 
   2  10  13       22.87       79.52     58.59 o 
   4  10  13      122.44       74.67    101.09 o 
   6  10  13       32.43       37.61     54.60 o 
  -7  11  13       41.15      135.56     75.82 o 
  -5  11  13       37.03       36.76     50.55 o 
  -3  11  13       31.92       18.38     45.95 o 
  -1  11  13      128.29       16.77     33.10 o 
   1  11  13      209.88      162.86     55.17 o 
   3  11  13       39.76       10.14     56.29 o 
   5  11  13        2.19       33.31     48.74 o 
  -8  12  13       21.23      -18.38     82.71 o 
  -6  12  13      127.86      133.26     89.61 o 
  -4  12  13      358.81      183.81     87.31 o 
  -2  12  13      241.11      309.00     48.84 o 
   0  12  13        4.58      -13.04     53.99 o 
   2  12  13       30.93        9.29     36.42 o 
   4  12  13       36.53       24.08     45.05 o 
   6  12  13       43.11      -20.82     50.78 o 
  -7  13  13      107.98      238.95    105.69 o 
  -5  13  13      131.17      147.04     85.01 o 
  -3  13  13       29.67       39.06     50.55 o 
  -1  13  13       25.42      -13.98     44.99 o 
   1  13  13       34.83       -5.09     36.94 o 
   3  13  13      102.94      142.10     86.16 o 
   5  13  13       37.25      -43.77     43.77 o 
  -6  14  13        5.31      135.56     85.01 o 
  -4  14  13       13.65      -45.95     45.95 o 
  -2  14  13       78.36       23.50     32.56 o 
   0  14  13       37.25       33.59     40.23 o 
   2  14  13       53.03      141.47     68.93 o 
   4  14  13       20.87       30.29     44.66 o 
  -7  15  13        4.03        4.60     89.61 o 
  -5  15  13        4.12       55.14     57.44 o 
  -3  15  13        3.35       50.55     52.84 o 
  -1  15  13        7.42      -18.61     29.26 o 
   1  15  13       39.38       36.98     39.95 o 
   3  15  13       96.48       92.15     51.91 o 
   5  15  13       46.25      -25.35     50.69 o 
  -6  16  13       16.45       85.01     80.42 o 
  -4  16  13        6.78       20.68     57.44 o 
  -2  16  13       14.43      -34.34     34.34 o 
   0  16  13      105.58       84.27     49.66 o 
   2  16  13      164.42       74.69     54.26 o 
   4  16  13       78.84       -3.93     38.89 o 
  -7  17  13        0.10       57.44     98.80 o 
  -5  17  13        0.99      -20.68     59.74 o 
  -3  17  13       27.86       29.35     36.34 o 
  -1  17  13       19.04      -35.91     42.44 o 
   1  17  13       51.82      105.94     59.74 o 
   3  17  13        5.36      -24.52     42.15 o 
   5  17  13       11.51       14.85     52.63 o 
  -6  18  13       10.57       39.06     71.22 o 
  -4  18  13       15.09       29.87     64.33 o 
  -2  18  13       17.22      -25.67     33.71 o 
   0  18  13       19.55      -40.62     40.62 o 
   2  18  13       21.39        1.36     43.77 o 
   4  18  13       32.75       36.08     51.42 o 
  -5  19  13       30.14       13.79     55.14 o 
  -3  19  13       94.29      153.00     47.54 o 
  -1  19  13       82.67      108.64     54.41 o 
   1  19  13       99.96      151.00     58.22 o 
   3  19  13       33.02       63.46     46.36 o 
  -6  20  13        4.99       89.61     75.82 o 
  -4  20  13        3.93      -10.67     37.28 o 
  -2  20  13        2.19      -35.29     35.29 o 
   0  20  13        0.16       12.43     45.40 o 
   2  20  13       10.79       21.85     51.16 o 
   4  20  13        6.64      -15.56     56.24 o 
  -5  21  13       25.36      -16.08     64.33 o 
  -3  21  13       67.51       57.06     38.46 o 
  -1  21  13       87.72       59.29    129.81 o 
   1  21  13       44.46       83.70     56.58 o 
   3  21  13        3.04      -33.43     47.03 o 
  -4  22  13       12.39       35.95     53.81 o 
  -2  22  13       38.25       49.78    119.47 o 
   0  22  13       36.16      103.67     44.14 o 
   2  22  13       47.27       85.91     64.16 o 
  -3  23  13        4.25        9.47     42.08 o 
  -1  23  13       61.19       88.37     53.13 o 
   1  23  13       37.96       22.09     56.58 o 
  -4  24  13       19.61       46.68     48.86 o 
  -2  24  13       15.80       -0.03     57.66 o 
   0  24  13       17.58       22.01     51.31 o 
   2  24  13       39.39       72.37     68.23 o 
  -3  25  13       11.93       97.66     86.38 o 
  -1  25  13       21.83       76.02     52.18 o 
   1  25  13       29.02       -8.38    104.54 o 
   0   0  14     1270.83     1237.33    102.35 o 
   2   0  14      166.34      179.21     71.22 o 
   4   0  14       16.40       34.42     94.20 o 
   6   0  14      104.88      202.19     96.50 o 
  -3   1  14       61.03      126.37     50.55 o 
  -1   1  14       27.63       -3.01     22.87 o 
   1   1  14      216.59      276.94     62.15 o 
   3   1  14       97.00      144.93     51.16 o 
   5   1  14        0.09        2.98     30.70 o 
  -4   2  14      350.17      353.83     85.01 o 
   0   2  14      282.23      365.23     48.04 o 
   2   2  14       60.15       27.37     37.26 o 
   4   2  14        2.38       23.93     36.68 o 
   6   2  14       26.07       11.16     44.04 o 
  -3   3  14      156.74      255.03     80.42 o 
  -1   3  14      295.53      262.13     44.77 o 
   1   3  14      305.95      275.50     60.89 o 
   3   3  14      130.84      211.91     47.56 o 
   5   3  14        5.00       11.77     42.72 o 
  -4   4  14       29.64       25.27     45.95 o 
   0   4  14       59.01       65.86     27.51 o 
   2   4  14       70.39      100.56     35.49 o 
   4   4  14       31.98       33.14     42.15 o 
   6   4  14       26.61       37.79     43.63 o 
  -5   5  14       11.77       -9.19     52.84 o 
  -3   5  14       40.08       94.20     43.65 o 
  -1   5  14      366.19      353.55     48.27 o 
   1   5  14      955.30      890.34     74.33 o 
   3   5  14      111.22      102.55     52.84 o 
   5   5  14        9.80       27.41     71.22 o 
  -4   6  14      149.45      222.86     78.12 o 
  -2   6  14      441.09      466.41    107.99 o 
   0   6  14      429.36      459.16     47.09 o 
   2   6  14      403.82      361.10     78.68 o 
   4   6  14      375.29      320.37     81.04 o 
   6   6  14      159.76      244.27     62.49 o 
  -5   7  14      219.10      402.08    105.69 o 
  -3   7  14      230.25      209.08     85.01 o 
  -1   7  14      243.26      259.38     35.40 o 
   1   7  14       96.13      108.97     49.53 o 
   3   7  14       44.28      141.35     52.78 o 
   5   7  14       18.56      -46.65     51.70 o 
  -6   8  14        9.33       -2.30     71.22 o 
  -4   8  14       83.56       82.71     57.44 o 
  -2   8  14      179.11      213.67     75.82 o 
   0   8  14       26.75       23.42     47.10 o 
   2   8  14      156.56      124.95     48.71 o 
   4   8  14      237.61      185.53     65.48 o 
   6   8  14      160.66      278.49     88.26 o 
  -7   9  14      223.98      360.72    117.18 o 
  -5   9  14      374.37      595.07    135.56 o 
  -3   9  14       31.47       78.12     59.74 o 
  -1   9  14        4.91      -17.27     26.06 o 
   1   9  14       77.82      107.48     43.06 o 
   3   9  14       27.12       38.32     64.33 o 
   5   9  14       41.64      -49.40     49.40 o 
  -6  10  14       48.14       68.93     75.82 o 
  -4  10  14      138.29      133.26     82.71 o 
  -2  10  14      146.98      148.09     66.36 o 
   0  10  14       50.76       53.25     40.83 o 
   2  10  14       71.25        7.67     43.03 o 
   4  10  14        0.93       -5.37     53.99 o 
   6  10  14        4.88       45.95     73.52 o 
  -7  11  14       58.37       55.14     91.90 o 
  -5  11  14      217.34      147.04     80.42 o 
  -3  11  14       58.58       41.36     48.25 o 
  -1  11  14        2.20       65.06     30.08 o 
   1  11  14       22.20      -23.42     37.95 o 
   3  11  14       10.73       -3.73     41.94 o 
   5  11  14       50.34      -27.98    139.00 o 
  -6  12  14       12.00       39.06     66.63 o 
  -4  12  14       40.87       66.63     71.22 o 
  -2  12  14      265.64      277.85     56.02 o 
   0  12  14      142.42       82.21     51.68 o 
   2  12  14        3.81       29.16     41.40 o 
   4  12  14       51.38       53.21     46.11 o 
  -7  13  14       21.43      -27.57     78.12 o 
  -5  13  14       47.99       29.87     78.12 o 
  -3  13  14       12.76      176.91     71.22 o 
  -1  13  14       26.59       69.67     36.83 o 
   1  13  14       10.50        3.40     42.15 o 
   3  13  14        1.21      -11.24     44.66 o 
   5  13  14       17.11       59.81     48.66 o 
  -6  14  14        8.11      -27.57     68.93 o 
  -4  14  14       10.61       22.98     64.33 o 
  -2  14  14       34.88       53.78     37.71 o 
   0  14  14      120.14      211.72     76.97 o 
   2  14  14      133.42      137.89     58.49 o 
   4  14  14       55.80      -33.04     91.90 o 
  -7  15  14       11.96      227.46    112.58 o 
  -5  15  14       27.58      128.66     75.82 o 
  -3  15  14       12.92        3.33     50.12 o 
  -1  15  14      101.79      166.75     47.97 o 
   1  15  14      104.53      125.05     56.79 o 
   3  15  14       70.96      -18.38     40.52 o 
   5  15  14       10.58      -20.85     52.33 o 
  -6  16  14        0.50       64.33     91.90 o 
  -4  16  14       12.67      107.99     82.71 o 
  -2  16  14       21.86        6.23     45.10 o 
   0  16  14        6.99       11.75     42.48 o 
   2  16  14        0.07      -14.72     43.77 o 
   4  16  14        8.04      -40.17     45.40 o 
  -5  17  14       42.50      -20.68     52.84 o 
  -3  17  14       58.33        0.32     60.58 o 
  -1  17  14       63.27      215.97     62.82 o 
   1  17  14       73.63       -5.12     46.28 o 
   3  17  14       78.43       89.19     49.37 o 
  -6  18  14        3.93       82.71     91.90 o 
  -4  18  14       10.60      -18.38     55.14 o 
  -2  18  14       75.99       69.94     39.11 o 
   0  18  14       39.33       68.26     56.29 o 
   2  18  14       88.35      116.81     60.15 o 
   4  18  14       27.78       21.88     68.93 o 
  -5  19  14        4.29      133.26     78.12 o 
  -3  19  14       19.14        6.21     39.37 o 
  -1  19  14        3.80       16.61     42.51 o 
   1  19  14        5.92       58.41     51.31 o 
   3  19  14        6.62        1.29     51.68 o 
  -4  20  14       15.22       20.41     67.21 o 
  -2  20  14       74.61      -14.08     40.00 o 
   0  20  14       62.14      100.46     59.15 o 
   2  20  14       11.05       13.30     49.12 o 
  -3  21  14        4.45       10.18     43.56 o 
  -1  21  14       27.19      -43.35     43.35 o 
   1  21  14       78.33       -2.51     52.78 o 
   3  21  14       62.08       28.72     60.11 o 
  -4  22  14       17.44       41.40     49.87 o 
  -2  22  14       25.17       34.40     54.83 o 
   0  22  14       22.27       27.59     43.72 o 
   2  22  14        8.81      -78.12     78.12 o 
  -3  23  14       12.87      -45.00     45.00 o 
  -1  23  14       27.95        5.56     46.62 o 
   1  23  14       55.59      -24.89     75.82 o 
  -2  24  14       19.00      -20.74     57.96 o 
   0  24  14       11.41      145.74     58.48 o 
  -1   1  15      566.92      639.40     63.91 o 
   1   1  15       44.19       42.07     38.89 o 
   3   1  15       31.41       50.78     38.17 o 
   5   1  15       99.66       66.35     47.22 o 
   0   2  15       28.15       44.59     26.37 o 
   2   2  15       29.11       42.42     60.89 o 
   4   2  15       48.35       46.38     50.78 o 
   6   2  15       39.75       40.51     45.45 o 
  -3   3  15       80.78      172.32     64.33 o 
  -1   3  15       66.55      116.98     32.24 o 
   1   3  15        8.52       17.71     38.89 o 
   3   3  15        5.29       43.87     42.85 o 
   5   3  15       30.08       49.03     46.09 o 
  -4   4  15       16.14       29.87     52.84 o 
   0   4  15      225.94      235.96     38.59 o 
   2   4  15      164.16       89.02     51.16 o 
   4   4  15      126.24       80.17    133.26 o 
   6   4  15       34.16       81.46     50.84 o 
  -3   5  15       62.25       62.03     57.44 o 
  -1   5  15      158.47      138.29     35.21 o 
   1   5  15      291.20      256.11     67.41 o 
   3   5  15      293.54      276.93     77.93 o 
   5   5  15       68.93      127.18     56.30 o 
  -4   6  15       58.86       41.36     59.74 o 
  -2   6  15      140.33      153.94     68.93 o 
   0   6  15       97.13       60.60     44.71 o 
   2   6  15       53.00      -32.97     37.26 o 
   4   6  15       66.49       48.96     45.78 o 
  -5   7  15       76.50      147.04     78.12 o 
  -3   7  15      287.24      227.46     78.12 o 
  -1   7  15      276.87      300.07     65.85 o 
   1   7  15      276.46      344.09     74.52 o 
   3   7  15      238.69      135.89     62.03 o 
   5   7  15       41.50      -26.98     56.24 o 
  -6   8  15       82.88       64.33     71.22 o 
  -4   8  15      122.63      229.76     85.01 o 
  -2   8  15       21.18       -0.53     31.24 o 
   0   8  15       33.63       19.31     36.92 o 
   2   8  15       65.47       75.50     46.28 o 
   4   8  15       32.09        8.31     39.95 o 
  -5   9  15       72.23       71.22     68.93 o 
  -3   9  15        1.53      101.09     62.03 o 
  -1   9  15       74.55      128.13     38.34 o 
   1   9  15       29.03       46.61    127.52 o 
   3   9  15        7.00        3.28     45.14 o 
   5   9  15        3.86      -65.48     65.48 o 
  -6  10  15       27.69       43.65     89.61 o 
  -4  10  15       19.53       29.87     66.63 o 
  -2  10  15        1.41      -28.85     28.85 o 
   0  10  15       42.30      -30.29     35.30 o 
   2  10  15      131.18      148.22    102.24 o 
   4  10  15       48.44      -41.21     41.21 o 
  -7  11  15       19.82       32.17     73.52 o 
  -5  11  15       25.92       39.06     68.93 o 
  -3  11  15       43.12       50.55     55.14 o 
  -1  11  15       86.35       46.11     37.40 o 
   1  11  15      125.97      109.15     56.03 o 
   3  11  15       29.55       -4.60     64.33 o 
   5  11  15        3.18      -11.95     55.61 o 
  -6  12  15       30.62       64.33     82.71 o 
  -4  12  15       22.21       98.80     68.93 o 
  -2  12  15       21.98       75.19     35.37 o 
   0  12  15       20.92       37.09     45.14 o 
   2  12  15      133.30      198.17     64.02 o 
   4  12  15       42.54      -33.38     46.11 o 
  -5  13  15       22.13       55.14     80.42 o 
  -3  13  15       74.34      117.18     59.74 o 
  -1  13  15      244.08      311.47     62.45 o 
   1  13  15      373.33      642.83    195.29 o 
  -6  14  15       10.81       64.33     82.71 o 
  -4  14  15       79.89      252.73     96.50 o 
  -2  14  15       31.10       28.70     39.33 o 
   0  14  15       20.06        7.98     46.11 o 
   2  14  15        5.59       37.14     49.37 o 
   4  14  15       29.31      -46.28     46.28 o 
  -5  15  15        4.73       -4.60     73.52 o 
  -3  15  15       28.25       75.66     38.41 o 
  -1  15  15       63.95       16.89     42.05 o 
   1  15  15       94.03        9.19     49.53 o 
   3  15  15       65.24       14.56     58.59 o 
  -6  16  15       22.20       57.44     94.20 o 
  -4  16  15       55.89       -2.30     52.84 o 
  -2  16  15       90.53       90.43     40.33 o 
   0  16  15       51.06       27.49     45.77 o 
   2  16  15       22.31       -0.91     45.78 o 
   4  16  15       52.28      -52.43     71.22 o 
  -5  17  15       47.29       64.33     82.71 o 
  -3  17  15       13.34       24.71     37.49 o 
  -1  17  15       27.87      124.07     82.71 o 
   1  17  15       18.58      -13.23    103.39 o 
   3  17  15       16.46      -47.74     47.74 o 
  -4  18  15       10.40       -9.62     52.09 o 
  -2  18  15       14.31      -35.05     35.05 o 
   0  18  15       31.93       13.79     51.99 o 
   2  18  15       36.17       37.96     55.19 o 
  -5  19  15       47.32      103.39     91.90 o 
  -3  19  15       32.80       80.48     46.08 o 
  -1  19  15       79.28       71.48     46.09 o 
   1  19  15       42.00      106.23     62.53 o 
   3  19  15       17.81       85.07    125.22 o 
  -4  20  15        9.36       65.63     90.13 o 
  -2  20  15        1.73       -2.07     61.68 o 
   0  20  15        0.23       36.01     54.26 o 
   2  20  15        3.75      -51.53     57.44 o 
  -3  21  15       22.24      -31.14     44.31 o 
  -1  21  15        6.81       30.05     48.36 o 
   1  21  15        8.10       33.34     61.81 o 
  -2  22  15       19.98       27.79     57.31 o 
   0  22  15       23.09        5.09     55.19 o 
  -1  23  15       19.64      -60.89     60.89 o 
   0   0  16       29.28       62.03     59.74 o 
   2   0  16       49.00       55.14     71.22 o 
   4   0  16      110.61      -66.63     66.63 o 
  -1   1  16       39.61       84.05     31.51 o 
   1   1  16       37.42       78.92     56.29 o 
   3   1  16       16.66       14.35     34.45 o 
   5   1  16       35.50       95.99    107.99 o 
   0   2  16       46.31       63.20     82.71 o 
   2   2  16       84.82       49.94     46.11 o 
   4   2  16       34.97       66.18     57.25 o 
  -3   3  16       56.32       48.25     55.14 o 
  -1   3  16      190.45      251.05     71.96 o 
   1   3  16      213.18      277.18     66.24 o 
   3   3  16      225.59       73.86     87.31 o 
   5   3  16      204.20      155.74     54.10 o 
   0   4  16       32.81       39.06     40.62 o 
   2   4  16       13.55       30.93     40.76 o 
   4   4  16       22.49       23.15     41.94 o 
  -3   5  16      164.19      181.51     73.52 o 
  -1   5  16      233.62      156.22     38.64 o 
   1   5  16      112.89      186.13     63.11 o 
   3   5  16      106.98       23.63     82.71 o 
   5   5  16       76.28        5.12     62.03 o 
  -4   6  16      141.48      149.34     78.12 o 
  -2   6  16      187.37      172.22     46.21 o 
   0   6  16      378.57      389.44     82.43 o 
   2   6  16      140.96      135.26     56.03 o 
   4   6  16       36.04       -3.84     62.03 o 
  -3   7  16        8.68       -2.30     45.95 o 
  -1   7  16       73.49       42.79     34.11 o 
   1   7  16        1.58      -20.12     39.19 o 
   3   7  16        1.74       41.07     45.77 o 
   5   7  16       14.31        5.96     91.90 o 
  -4   8  16      104.83      275.71     98.80 o 
  -2   8  16      113.82      115.54     40.50 o 
   0   8  16      215.00      196.67     62.53 o 
   2   8  16      136.61      150.11     60.52 o 
   4   8  16       31.51       20.42     80.42 o 
  -5   9  16        1.19      -16.08     73.52 o 
  -3   9  16       30.01      -27.57     59.74 o 
  -1   9  16      185.41      189.26     50.16 o 
   1   9  16       73.00       24.52     44.66 o 
   3   9  16       82.93       16.60     45.78 o 
  -6  10  16       27.15       -2.30     80.42 o 
  -4  10  16       27.48       78.12     66.63 o 
  -2  10  16       28.75       14.43     34.71 o 
   0  10  16       55.48       46.37    109.13 o 
   2  10  16       37.72       56.54     49.05 o 
   4  10  16        1.32      -27.53     47.74 o 
  -5  11  16        2.92      -50.55     62.03 o 
  -3  11  16       13.40      -32.17     52.84 o 
  -1  11  16       87.49      139.37     49.18 o 
   1  11  16       59.67       48.46     70.08 o 
   3  11  16      132.09      -12.16     44.66 o 
  -6  12  16       84.02      176.91     85.01 o 
  -4  12  16      129.17      183.81     87.31 o 
  -2  12  16       76.12       43.38     40.98 o 
   0  12  16      100.93      130.71     51.30 o 
   2  12  16       69.59       28.43     47.74 o 
   4  12  16       37.23      -26.51     52.63 o 
  -5  13  16        2.51      -59.74     59.74 o 
  -3  13  16       14.47       45.44     36.39 o 
  -1  13  16        9.40       -7.99     34.99 o 
   1  13  16        0.65       19.79     49.40 o 
   3  13  16       21.48      -15.10     45.14 o 
  -6  14  16       28.12      -64.33     78.12 o 
  -4  14  16       86.69      202.19     96.50 o 
  -2  14  16      144.19      110.98     70.02 o 
   0  14  16      189.48       75.64     52.63 o 
   2  14  16       47.38       37.91     48.74 o 
  -5  15  16        1.36       -2.30     78.12 o 
  -3  15  16       52.54      131.80     47.91 o 
  -1  15  16       69.71        6.89     59.74 o 
   1  15  16       76.62       59.18     76.97 o 
   3  15  16       12.13      -47.74     47.74 o 
  -4  16  16       29.28       38.40     94.92 o 
  -2  16  16        0.32       53.31     40.64 o 
   0  16  16        9.97      -48.97     56.29 o 
   2  16  16       21.68      -13.71     58.59 o 
  -5  17  16        0.89      -71.22     71.22 o 
  -3  17  16        9.22       -3.80     44.61 o 
  -1  17  16       38.75       96.50     85.01 o 
   1  17  16       67.47      -31.02     48.74 o 
  -4  18  16       62.73      -20.78     46.68 o 
  -2  18  16       14.27        7.94     39.88 o 
   0  18  16       20.96       84.15     57.88 o 
   2  18  16        8.55       21.55    107.99 o 
  -3  19  16       11.78       38.13     43.54 o 
  -1  19  16       19.42       48.96     63.18 o 
   1  19  16       42.08       31.61     60.78 o 
  -2  20  16       25.73       -3.35     57.78 o 
   0  20  16        0.27       32.17     89.61 o 
  -1  21  16       56.17       56.21     79.27 o 
  -1   1  17       15.57      -27.79     32.17 o 
   1   1  17       62.38       83.62     49.53 o 
   3   1  17       81.67      -26.25     47.18 o 
  -2   2  17       49.50       15.30     45.40 o 
   0   2  17      124.51      111.20     52.78 o 
   2   2  17       81.21       82.71     55.14 o 
   4   2  17       47.74      101.49     47.47 o 
  -1   3  17        2.32       18.55     30.48 o 
   1   3  17        7.45       41.36     68.93 o 
   3   3  17        3.77      -24.24     96.50 o 
  -2   4  17      292.17      300.03     67.29 o 
   0   4  17      232.36       85.01     85.01 o 
   2   4  17      128.41       11.49     48.74 o 
   4   4  17       39.23       24.85     52.78 o 
  -3   5  17      167.66       98.80     68.93 o 
  -1   5  17      186.70      213.12     52.25 o 
   1   5  17      194.08      276.67     99.94 o 
   3   5  17       53.15       28.81     52.33 o 
  -2   6  17       22.02      -16.95     44.61 o 
   0   6  17        8.19      -44.48     44.48 o 
   2   6  17        1.73      -26.42     40.62 o 
   4   6  17        2.51       -9.52     55.14 o 
  -3   7  17      103.65      183.81     87.31 o 
  -1   7  17      120.36       65.67     44.09 o 
   1   7  17      121.94      223.77     75.82 o 
   3   7  17       13.67      -22.98     47.11 o 
  -4   8  17       28.32       48.25     73.52 o 
  -2   8  17       13.68       84.14     45.78 o 
   0   8  17       47.44       71.99     51.16 o 
   2   8  17       73.69       22.98     45.49 o 
   4   8  17       18.37      -82.71     82.71 o 
  -3   9  17       44.28      101.09     73.52 o 
  -1   9  17       22.61      -32.24     32.24 o 
   1   9  17       23.91      133.52     56.79 o 
   3   9  17       30.45      -20.25     50.78 o 
  -4  10  17       98.20      225.16     80.42 o 
  -2  10  17       86.31       63.49     41.16 o 
   0  10  17      170.48      264.54     68.92 o 
   2  10  17      125.81       29.52     42.85 o 
  -5  11  17        2.92      -36.76     68.93 o 
  -3  11  17       12.49       -7.52     32.70 o 
  -1  11  17       21.12      -30.39     35.68 o 
   1  11  17       18.58       12.32     47.18 o 
   3  11  17        9.81      -12.69     51.16 o 
  -4  12  17       45.35      128.66     91.90 o 
  -2  12  17       33.71      -13.32     37.26 o 
   0  12  17      129.58      -19.11     93.05 o 
   2  12  17       15.38      -14.55     50.23 o 
  -5  13  17       24.94      -71.22     78.12 o 
  -3  13  17      116.84       45.55     45.94 o 
  -1  13  17      122.50       27.24    141.30 o 
   1  13  17       45.10       31.60     51.30 o 
   3  13  17       20.58       16.44     52.33 o 
  -4  14  17       20.46      -11.49     73.52 o 
  -2  14  17       14.03       50.47     38.48 o 
   0  14  17      107.73       63.79     54.95 o 
   2  14  17      122.62      -56.97     63.18 o 
  -3  15  17       13.98       19.44     44.56 o 
  -1  15  17        7.22       -9.19     73.52 o 
   1  15  17       26.52        1.54     65.48 o 
  -4  16  17       36.05      131.66     54.17 o 
  -2  16  17       10.85      -56.95     56.95 o 
   0  16  17       13.30       25.48     52.95 o 
   2  16  17       62.24       26.55     81.56 o 
  -3  17  17        7.43       12.53     56.62 o 
  -1  17  17       12.71       14.32     50.11 o 
   1  17  17       46.22      -16.73    101.09 o 
  -2  18  17       11.81       72.83     46.31 o 
   0  18  17       14.52        2.20     60.89 o 
  -1  19  17       28.61      -27.98     54.95 o 
  -2   0  18       20.87       68.53     51.91 o 
   0   0  18       45.92       62.03     73.52 o 
  -1   1  18       24.26       59.02     32.99 o 
   1   1  18       35.89       76.97     51.99 o 
   3   1  18       32.47       11.49     62.03 o 
  -2   2  18       44.66       83.37     37.65 o 
   0   2  18       44.51       39.02     49.05 o 
   2   2  18       44.64        8.18     56.29 o 
  -1   3  18      219.57      263.82     51.19 o 
   1   3  18      245.02      183.72    118.33 o 
   3   3  18      123.31       84.76     72.37 o 
  -2   4  18       39.23       56.38     38.03 o 
   0   4  18       34.80      -16.54     44.66 o 
   2   4  18       52.31      140.61    164.28 o 
  -1   5  18       77.18       64.43     39.41 o 
   1   5  18       58.02       11.49     68.93 o 
   3   5  18       18.93       39.66     52.63 o 
  -2   6  18      195.81      311.81     74.52 o 
   0   6  18      105.34       47.12     51.16 o 
   2   6  18       70.73       31.59     50.78 o 
  -3   7  18       17.02       44.11     37.30 o 
  -1   7  18        1.17       27.88     55.31 o 
   1   7  18        2.80        0.22    104.54 o 
   3   7  18        3.33       41.62     56.24 o 
  -2   8  18       83.87      -27.16     45.04 o 
   0   8  18       27.16        7.40     47.74 o 
   2   8  18       56.27       -9.51     50.57 o 
  -3   9  18       47.84       25.29     39.53 o 
  -1   9  18       27.61       24.20     50.65 o 
   1   9  18       22.26       40.31     45.95 o 
   3   9  18       20.35      -55.17     55.17 o 
  -4  10  18       14.13      -18.38     82.71 o 
  -2  10  18        9.02      -35.36     35.36 o 
   0  10  18       27.91        7.26     46.11 o 
   2  10  18        2.22      -41.75     47.91 o 
  -3  11  18       76.81      -51.37     51.37 o 
  -1  11  18       69.78       77.20     74.67 o 
   1  11  18       87.84       54.68     52.63 o 
  -4  12  18       27.26       89.61     89.61 o 
  -2  12  18       63.76       78.14     42.23 o 
   0  12  18       71.28       63.32     82.71 o 
   2  12  18       39.38        4.12     72.37 o 
  -3  13  18       11.89       42.81     50.56 o 
  -1  13  18        4.55       39.06     75.82 o 
   1  13  18       33.67       87.44     57.52 o 
  -2  14  18       42.83       -9.55     39.75 o 
   0  14  18       14.80       47.60     80.42 o 
  -3  15  18       19.78      -45.08     45.08 o 
  -1  15  18       15.71      -71.22     71.22 o 
  -2  16  18        1.34        4.45     43.35 o 
  -1   1  19       82.76      140.30     39.24 o 
   1   1  19       83.70       50.55     80.42 o 
  -2   2  19       81.06      170.43     52.73 o 
   0   2  19       85.39      135.56     87.31 o 
   2   2  19       57.80      103.33     56.30 o 
  -3   3  19        3.21       95.21     52.44 o 
  -1   3  19       14.46       28.54     64.33 o 
   1   3  19        1.96       31.20     47.10 o 
  -2   4  19      111.91      -26.95     54.41 o 
   0   4  19       92.91       95.55     56.58 o 
   2   4  19       44.13       28.70     55.61 o 
  -3   5  19       68.47       31.02     60.11 o 
  -1   5  19       46.51       70.05     43.07 o 
   1   5  19       11.82      130.96     55.24 o 
  -2   6  19       14.73       24.00     50.23 o 
   0   6  19       28.80       54.91     48.66 o 
   2   6  19       18.75        3.10     56.81 o 
  -3   7  19       65.29      -45.49     45.49 o 
  -1   7  19       48.95       81.44    101.09 o 
   1   7  19       19.11       -9.22    101.09 o 
  -2   8  19       45.25       74.57     43.69 o 
   0   8  19       41.69      127.58     59.46 o 
  -3   9  19       22.21       -3.97     43.73 o 
  -1   9  19       35.80       63.31     52.63 o 
   1   9  19       25.80       72.37     61.74 o 
  -2  10  19       65.94       59.44     45.42 o 
   0  10  19       67.21      -49.53     49.53 o 
  -3  11  19        4.42        9.20     47.48 o 
  -1  11  19        0.17      -20.68     78.12 o 
  -2  12  19       27.57       -3.18     58.82 o 
   0  12  19        2.76       43.13     60.91 o 
  -1  13  19       16.97      -75.82     75.82 o 
  -2   0  20       98.73      134.72     69.03 o 
  -3   1  20        9.74      -31.72     44.12 o 
  -1   1  20       15.49      -18.38     68.93 o 
  -2   2  20       30.69      -54.41     54.41 o 
   0   2  20       50.46       73.52     78.12 o 
  -3   3  20       38.61       82.45     77.78 o 
  -1   3  20       38.67       -2.30     87.31 o 
   1   3  20        7.10      -26.51     55.61 o 
  -2   4  20       19.36      -46.51     59.85 o 
   0   4  20       25.12       -7.75     58.42 o 
  -3   5  20       27.53      -65.42     65.42 o 
  -1   5  20       16.45      -52.97     52.97 o 
  -2   6  20       66.75       60.97     64.50 o 
   0   6  20       65.39       -8.15    114.88 o 
  -1   7  20        5.68      -14.97     59.85 o 
  -2   8  20       17.29      -12.29     56.03 o 
                                                 
